# Supplementary material for: Comparative Transcriptome Analysis Identifies Genes Involved in Diosgenin Biosynthesis in Trigonella foenum-graecum L
Source: Molecules. 2019 Jan 1;24(1):140. doi: 10.3390/molecules24010140 (PMC6337231; doi:10.3390/molecules24010140)
Supplement: Supplementary file 1 [file molecules-24-00140-s001.zip]

Archive with 12 entries (11 files):
- supplementary files/
- supplementary files/Figure S1.pdf
- supplementary files/Figure S2.pdf
- supplementary files/Figure S3.pdf
- supplementary files/Figure S4.tif
- supplementary files/Figure S5.tif
- supplementary files/Table S1.xlsx
- supplementary files/Table S2.xlsx
- supplementary files/Table S3.xlsx
- supplementary files/Table S4.xlsx
- supplementary files/Table S5.xlsx
- supplementary files/Table S6.docx
