# Supplementary material for: Comparative Transcriptome Analysis Identifies Genes Involved in Diosgenin Biosynthesis in Trigonella foenum-graecum L
Source: Molecules. 2019 Jan 1;24(1):140. doi: 10.3390/molecules24010140 (PMC6337231; doi:10.3390/molecules24010140)
Supplement: Supplementary file 1 [file molecules-24-00140-s001.zip › supplementary files/Table S1.xlsx]

## Sheet: Sheet1
gene_id	MJ6_FPKM	MJ12_FPKM	MJ24_FPKM	MJ48_FPKM	MJ72_FPKM	MJ120_FPKM	CK24_FPKM	Gene Length	NR GI	NR ID	NR Score	NR Evalue	NR Description	NT GI	NT ID	NT Score	NT Evalue	NT Description	KO ID	KO Name	KO Description	Http Link	Swissprot ID	Swissprot Score	Swissprot Evalue	Swissprot Description	PFAM ID	PFAM description	Gene Ontology Biological Pathway	BP Description	Gene Ontology Molecular Function	MF Description	Gene Ontology Cellular Component	CC Description	KOG ID	KOG Description
AACT
Cluster-2140.52353	8.66	5.76	5.42	2.12	4.34	2.73	2.27	1701	260619577	ACX47470.1	1571	2.2e-172	acetoacetyl-CoA thiolase [Medicago sativa]	388502143	BT139343.1	919	0	Medicago truncatula clone JCVI-FLMt-20N16 unknown mRNA	K00626	E2.3.1.9, atoB	acetyl-CoA C-acetyltransferase	http://www.genome.jp/dbget-bin/www_bget?ko:K00626	Q8S4Y1	1405	5.5e-154	Acetyl-CoA acetyltransferase, cytosolic 1 OS=Arabidopsis thaliana GN=AAT1 PE=2 SV=1	PF02803//PF08545//PF00108	Thiolase, C-terminal domain//3-Oxoacyl-[acyl-carrier-protein (ACP)] synthase III//Thiolase, N-terminal domain	GO:0008152//GO:0006633//GO:0042967	metabolic process//fatty acid biosynthetic process//acyl-carrier-protein biosynthetic process	GO:0004315//GO:0016747	3-oxoacyl-[acyl-carrier-protein] synthase activity//transferase activity, transferring acyl groups other than amino-acyl groups	GO:0005835	fatty acid synthase complex	KOG1390	Acetyl-CoA acetyltransferase
Cluster-2140.68129	109.22	59.53	60.44	29.3	27.68	30.17	18.77	3622	260619577	ACX47470.1	1571	4.7e-172	acetoacetyl-CoA thiolase [Medicago sativa]	388502143	BT139343.1	919	0	Medicago truncatula clone JCVI-FLMt-20N16 unknown mRNA	K00626	E2.3.1.9, atoB	acetyl-CoA C-acetyltransferase	http://www.genome.jp/dbget-bin/www_bget?ko:K00626	Q8S4Y1	1405	1.2e-153	Acetyl-CoA acetyltransferase, cytosolic 1 OS=Arabidopsis thaliana GN=AAT1 PE=2 SV=1	PF08545//PF00108//PF02803	3-Oxoacyl-[acyl-carrier-protein (ACP)] synthase III//Thiolase, N-terminal domain//Thiolase, C-terminal domain	GO:0042967//GO:0006633//GO:0008152	acyl-carrier-protein biosynthetic process//fatty acid biosynthetic process//metabolic process	GO:0016747//GO:0004315	transferase activity, transferring acyl groups other than amino-acyl groups//3-oxoacyl-[acyl-carrier-protein] synthase activity	GO:0005835	fatty acid synthase complex	KOG1390	Acetyl-CoA acetyltransferase
Cluster-2140.31592	30.62	29.37	30.84	42.94	42.79	41.3	29.46	1663	502149586	XP_004507588.1	1768	3.1e-195	PREDICTED: acetyl-CoA acetyltransferase, cytosolic 1 [Cicer arietinum]	358347093	XM_003637549.1	1071	0	Medicago truncatula Acetyl-CoA acetyltransferase cytosolic (MTR_091s0012) mRNA, complete cds	K00626	E2.3.1.9, atoB	acetyl-CoA C-acetyltransferase	http://www.genome.jp/dbget-bin/www_bget?ko:K00626	Q9FIK7	1551	6.3e-171	Probable acetyl-CoA acetyltransferase, cytosolic 2 OS=Arabidopsis thaliana GN=At5g47720 PE=2 SV=1	PF08545//PF00108//PF02803	3-Oxoacyl-[acyl-carrier-protein (ACP)] synthase III//Thiolase, N-terminal domain//Thiolase, C-terminal domain	GO:0006633//GO:0008152//GO:0042967	fatty acid biosynthetic process//metabolic process//acyl-carrier-protein biosynthetic process	GO:0004315//GO:0016747	3-oxoacyl-[acyl-carrier-protein] synthase activity//transferase activity, transferring acyl groups other than amino-acyl groups	GO:0005835	fatty acid synthase complex	KOG1390	Acetyl-CoA acetyltransferase
Cluster-2140.74635	121.49	107.05	101.15	56.96	36.67	61.35	22.88	1346	357495501	XP_003618039.1	1158	1.4e-124	Acetyl-CoA acetyltransferase, cytosolic [Medicago truncatula]>gi|355519374|gb|AET00998.1| peroxisomal acetoacetyl-coenzyme A thiolase [Medicago truncatula]	217072407	BT051902.1	612	0	Medicago truncatula clone MTYF5_F6_F7_F81G-M-22 unknown mRNA >gnl|BL_ORD_ID|6189470 Medicago truncatula clone JCVI-FLMt-11N5 unknown mRNA	K00626	E2.3.1.9, atoB	acetyl-CoA C-acetyltransferase	http://www.genome.jp/dbget-bin/www_bget?ko:K00626	Q8S4Y1	998	6.8e-107	Acetyl-CoA acetyltransferase, cytosolic 1 OS=Arabidopsis thaliana GN=AAT1 PE=2 SV=1	PF00108//PF00857	Thiolase, N-terminal domain//Isochorismatase family	GO:0008152	metabolic process	GO:0016747//GO:0003824	transferase activity, transferring acyl groups other than amino-acyl groups//catalytic activity	--	--	KOG1390	Acetyl-CoA acetyltransferase
Cluster-2140.75440	669.98	354.5	321.35	150.52	158.71	204.43	109.75	1435	260619577	ACX47470.1	1740	4.7e-192	acetoacetyl-CoA thiolase [Medicago sativa]	388502143	BT139343.1	1061	0	Medicago truncatula clone JCVI-FLMt-20N16 unknown mRNA	K00626	E2.3.1.9, atoB	acetyl-CoA C-acetyltransferase	http://www.genome.jp/dbget-bin/www_bget?ko:K00626	Q8S4Y1	1555	1.9e-171	Acetyl-CoA acetyltransferase, cytosolic 1 OS=Arabidopsis thaliana GN=AAT1 PE=2 SV=1	PF02803//PF00108//PF08545	Thiolase, C-terminal domain//Thiolase, N-terminal domain//3-Oxoacyl-[acyl-carrier-protein (ACP)] synthase III	GO:0008152//GO:0006633//GO:0042967	metabolic process//fatty acid biosynthetic process//acyl-carrier-protein biosynthetic process	GO:0016747//GO:0004315	transferase activity, transferring acyl groups other than amino-acyl groups//3-oxoacyl-[acyl-carrier-protein] synthase activity	GO:0005835	fatty acid synthase complex	KOG1390	Acetyl-CoA acetyltransferase
Cluster-2140.31592	30.62	29.37	30.84	42.94	42.79	41.3	29.46	1663	502149586	XP_004507588.1	1768	3.1e-195	PREDICTED: acetyl-CoA acetyltransferase, cytosolic 1 [Cicer arietinum]	358347093	XM_003637549.1	1071	0	Medicago truncatula Acetyl-CoA acetyltransferase cytosolic (MTR_091s0012) mRNA, complete cds	K00626	E2.3.1.9, atoB	acetyl-CoA C-acetyltransferase	http://www.genome.jp/dbget-bin/www_bget?ko:K00626	Q9FIK7	1551	6.3e-171	Probable acetyl-CoA acetyltransferase, cytosolic 2 OS=Arabidopsis thaliana GN=At5g47720 PE=2 SV=1	PF08545//PF00108//PF02803	3-Oxoacyl-[acyl-carrier-protein (ACP)] synthase III//Thiolase, N-terminal domain//Thiolase, C-terminal domain	GO:0006633//GO:0008152//GO:0042967	fatty acid biosynthetic process//metabolic process//acyl-carrier-protein biosynthetic process	GO:0004315//GO:0016747	3-oxoacyl-[acyl-carrier-protein] synthase activity//transferase activity, transferring acyl groups other than amino-acyl groups	GO:0005835	fatty acid synthase complex	KOG1390	Acetyl-CoA acetyltransferase
Cluster-2140.63638	200.4	194.76	193.5	100.81	67.66	101.36	38.72	1513	357495501	XP_003618039.1	1762	1.4e-194	Acetyl-CoA acetyltransferase, cytosolic [Medicago truncatula]>gi|355519374|gb|AET00998.1| peroxisomal acetoacetyl-coenzyme A thiolase [Medicago truncatula]	357495502	XM_003617992.1	713	0	Medicago truncatula Acetyl-CoA acetyltransferase, cytosolic (MTR_5g098310) mRNA, complete cds	K00626	E2.3.1.9, atoB	acetyl-CoA C-acetyltransferase	http://www.genome.jp/dbget-bin/www_bget?ko:K00626	Q8S4Y1	1518	3.8e-167	Acetyl-CoA acetyltransferase, cytosolic 1 OS=Arabidopsis thaliana GN=AAT1 PE=2 SV=1	PF02803//PF00108//PF00857	Thiolase, C-terminal domain//Thiolase, N-terminal domain//Isochorismatase family	GO:0008152	metabolic process	GO:0003824//GO:0016747	catalytic activity//transferase activity, transferring acyl groups other than amino-acyl groups	--	--	KOG1390	Acetyl-CoA acetyltransferase
HMGS
Cluster-2140.76852	251.47	200.19	280.62	174.18	135.6	176.15	66.75	1690	734408885	KHN34992.1	2193	1.6e-244	Hydroxymethylglutaryl-CoA synthase [Glycine soja]	388516274	BT146405.1	1217	0	Medicago truncatula clone JCVI-FLMt-21H15 unknown mRNA	K01641	E2.3.3.10	hydroxymethylglutaryl-CoA synthase	http://www.genome.jp/dbget-bin/www_bget?ko:K01641	P54873	1940	5e-216	Hydroxymethylglutaryl-CoA synthase OS=Arabidopsis thaliana GN=HMGS PE=1 SV=2	PF08540//PF08541//PF01154//PF10384	Hydroxymethylglutaryl-coenzyme A synthase C terminal//3-Oxoacyl-[acyl-carrier-protein (ACP)] synthase III C terminal//Hydroxymethylglutaryl-coenzyme A synthase N terminal//Centromere protein Scm3	GO:0006574//GO:0046950//GO:0006552//GO:0006084//GO:0008610//GO:0008299//GO:0006550	valine catabolic process//cellular ketone body metabolic process//leucine catabolic process//acetyl-CoA metabolic process//lipid biosynthetic process//isoprenoid biosynthetic process//isoleucine catabolic process	GO:0004421//GO:0016747//GO:0042393	hydroxymethylglutaryl-CoA synthase activity//transferase activity, transferring acyl groups other than amino-acyl groups//histone binding	GO:0005634	nucleus	KOG1393	Hydroxymethylglutaryl-CoA synthase
Cluster-2140.76851	10.07	11.35	20.65	10.89	9.22	9.67	2.84	2405	593790826	XP_007158452.1	1871	5.1e-207	hypothetical protein PHAVU_002G153600g [Phaseolus vulgaris]>gi|561031867|gb|ESW30446.1| hypothetical protein PHAVU_002G153600g [Phaseolus vulgaris]	357481764	XM_003611120.1	1076	0	Medicago truncatula Hydroxymethylglutaryl-CoA synthase (MTR_5g011040) mRNA, complete cds	K01641	E2.3.3.10	hydroxymethylglutaryl-CoA synthase	http://www.genome.jp/dbget-bin/www_bget?ko:K01641	P54873	1733	7.2e-192	Hydroxymethylglutaryl-CoA synthase OS=Arabidopsis thaliana GN=HMGS PE=1 SV=2	PF08540//PF08541//PF01154//PF10384	Hydroxymethylglutaryl-coenzyme A synthase C terminal//3-Oxoacyl-[acyl-carrier-protein (ACP)] synthase III C terminal//Hydroxymethylglutaryl-coenzyme A synthase N terminal//Centromere protein Scm3	GO:0046950//GO:0006574//GO:0006552//GO:0006084//GO:0006550//GO:0008610//GO:0008299	cellular ketone body metabolic process//valine catabolic process//leucine catabolic process//acetyl-CoA metabolic process//isoleucine catabolic process//lipid biosynthetic process//isoprenoid biosynthetic process	GO:0004421//GO:0016747//GO:0042393	hydroxymethylglutaryl-CoA synthase activity//transferase activity, transferring acyl groups other than amino-acyl groups//histone binding	GO:0005634	nucleus	KOG1393	Hydroxymethylglutaryl-CoA synthase
Cluster-2140.124037	3.75	4.03	4.98	9.68	9.12	9.58	5.59	1901	502165795	XP_004513692.1	2232	5.5e-249	PREDICTED: hydroxymethylglutaryl-CoA synthase-like [Cicer arietinum]	357500884	XM_003620683.1	1118	0	Medicago truncatula Hydroxymethylglutaryl-CoA synthase (MTR_6g089570) mRNA, complete cds	K01641	E2.3.3.10	hydroxymethylglutaryl-CoA synthase	http://www.genome.jp/dbget-bin/www_bget?ko:K01641	P54873	1862	6.2e-207	Hydroxymethylglutaryl-CoA synthase OS=Arabidopsis thaliana GN=HMGS PE=1 SV=2	PF08540//PF08541//PF01154	Hydroxymethylglutaryl-coenzyme A synthase C terminal//3-Oxoacyl-[acyl-carrier-protein (ACP)] synthase III C terminal//Hydroxymethylglutaryl-coenzyme A synthase N terminal	GO:0006084//GO:0006552//GO:0046950//GO:0006574//GO:0006550//GO:0008610//GO:0008299	acetyl-CoA metabolic process//leucine catabolic process//cellular ketone body metabolic process//valine catabolic process//isoleucine catabolic process//lipid biosynthetic process//isoprenoid biosynthetic process	GO:0016747//GO:0004421	transferase activity, transferring acyl groups other than amino-acyl groups//hydroxymethylglutaryl-CoA synthase activity	--	--	KOG1393	Hydroxymethylglutaryl-CoA synthase
HMGR
Cluster-2140.36411	110.43	155.22	204.91	113.24	74.78	96.59	0.55	2136	357494203	XP_003617390.1	2443	2.1e-273	3-hydroxy-3-methylglutaryl coenzyme A reductase [Medicago truncatula]>gi|162945932|gb|ABY20975.1| 3-hydroxy-3-methylglutaryl coenzyme A reductase 4 [Medicago truncatula]>gi|355518725|gb|AET00349.1| 3-hydroxy-3-methylglutaryl-coenzyme A reductase-like protein [Medicago truncatula]	357494202	XM_003617342.1	1331	0	Medicago truncatula 3-hydroxy-3-methylglutaryl coenzyme A reductase (MTR_5g091050) mRNA, complete cds	K00021	HMGCR	hydroxymethylglutaryl-CoA reductase (NADPH)	http://www.genome.jp/dbget-bin/www_bget?ko:K00021	P29057	2058	1.3e-229	3-hydroxy-3-methylglutaryl-coenzyme A reductase 1 OS=Hevea brasiliensis GN=HMGR1 PE=2 SV=1	PF00368//PF07074	Hydroxymethylglutaryl-coenzyme A reductase//Translocon-associated protein, gamma subunit (TRAP-gamma)	GO:0015936//GO:0055114//GO:0006613//GO:0006694	coenzyme A metabolic process//oxidation-reduction process//cotranslational protein targeting to membrane//steroid biosynthetic process	GO:0050662//GO:0004420	coenzyme binding//hydroxymethylglutaryl-CoA reductase (NADPH) activity	GO:0030176//GO:0005784	integral component of endoplasmic reticulum membrane//Sec61 translocon complex	KOG2480	3-hydroxy-3-methylglutaryl-CoA (HMG-CoA) reductase
Cluster-2140.104061	36.56	65.28	70.84	59.79	27.09	54.28	8.95	1480	357484267	XP_003612421.1	1921	5e-213	3-hydroxy-3-methylglutaryl coenzyme A reductase [Medicago truncatula]>gi|162945930|gb|ABY20974.1| 3-hydroxy-3-methylglutaryl coenzyme A reductase 3 [Medicago truncatula]>gi|355513756|gb|AES95379.1| 3-hydroxy-3-methylglutaryl-coenzyme A reductase-like protein [Medicago truncatula]	357484268	XM_003612374.1	1011	0	Medicago truncatula 3-hydroxy-3-methylglutaryl coenzyme A reductase (MTR_5g024880) mRNA, complete cds	K00021	HMGCR	hydroxymethylglutaryl-CoA reductase (NADPH)	http://www.genome.jp/dbget-bin/www_bget?ko:K00021	P48020	1425	2.3e-156	3-hydroxy-3-methylglutaryl-coenzyme A reductase 1 OS=Solanum tuberosum GN=HMG1 PE=2 SV=1	PF00368	Hydroxymethylglutaryl-coenzyme A reductase	GO:0055114//GO:0015936//GO:0006694	oxidation-reduction process//coenzyme A metabolic process//steroid biosynthetic process	GO:0050662//GO:0004420	coenzyme binding//hydroxymethylglutaryl-CoA reductase (NADPH) activity	--	--	KOG2480	3-hydroxy-3-methylglutaryl-CoA (HMG-CoA) reductase
Cluster-2140.78950	290.3	353.95	293.03	238.84	199.49	228.75	110.51	1937	502153809	XP_004509470.1	2212	1.2e-246	PREDICTED: 3-hydroxy-3-methylglutaryl-coenzyme A reductase 3-like [Cicer arietinum]	357517534	XM_003629008.1	1091	0	Medicago truncatula 3-hydroxy-3-methylglutaryl coenzyme A reductase (MTR_8g072640) mRNA, complete cds	K00021	HMGCR	hydroxymethylglutaryl-CoA reductase (NADPH)	http://www.genome.jp/dbget-bin/www_bget?ko:K00021	Q00583	1812	4e-201	3-hydroxy-3-methylglutaryl-coenzyme A reductase 3 OS=Hevea brasiliensis GN=HMGR3 PE=2 SV=1	PF07074//PF00368	Translocon-associated protein, gamma subunit (TRAP-gamma)//Hydroxymethylglutaryl-coenzyme A reductase	GO:0015936//GO:0055114//GO:0006613//GO:0006694	coenzyme A metabolic process//oxidation-reduction process//cotranslational protein targeting to membrane//steroid biosynthetic process	GO:0050662//GO:0004420	coenzyme binding//hydroxymethylglutaryl-CoA reductase (NADPH) activity	GO:0030176//GO:0005784	integral component of endoplasmic reticulum membrane//Sec61 translocon complex	KOG2480	3-hydroxy-3-methylglutaryl-CoA (HMG-CoA) reductase
MK
Cluster-2140.53807	32.17	29.85	32.79	26.33	21.75	26.43	16.6	2451	357512027	XP_003626302.1	1574	1.4e-172	Mevalonate kinase family protein [Medicago truncatula]>gi|87240539|gb|ABD32397.1| Mevalonate and galactokinase [Medicago truncatula]>gi|355501317|gb|AES82520.1| mevalonate kinase [Medicago truncatula]	357512026	XM_003626254.1	943	0	Medicago truncatula Mevalonate kinase family protein (MTR_7g113660) mRNA, complete cds	K00869	E2.7.1.36, MVK, mvaK1	mevalonate kinase	http://www.genome.jp/dbget-bin/www_bget?ko:K00869	P46086	1115	3.3e-120	Mevalonate kinase OS=Arabidopsis thaliana GN=At5g27450 PE=2 SV=1	PF00288	GHMP kinases N terminal domain	--	--	GO:0005524	ATP binding	--	--	KOG1511	Mevalonate kinase MVK/ERG12
Cluster-2140.53808	32.18	27.53	27.98	23.79	21.12	21.95	10.53	1980	357512027	XP_003626302.1	1576	6.7e-173	Mevalonate kinase family protein [Medicago truncatula]>gi|87240539|gb|ABD32397.1| Mevalonate and galactokinase [Medicago truncatula]>gi|355501317|gb|AES82520.1| mevalonate kinase [Medicago truncatula]	357512026	XM_003626254.1	946	0	Medicago truncatula Mevalonate kinase family protein (MTR_7g113660) mRNA, complete cds	K00869	E2.7.1.36, MVK, mvaK1	mevalonate kinase	http://www.genome.jp/dbget-bin/www_bget?ko:K00869	P46086	1117	1.6e-120	Mevalonate kinase OS=Arabidopsis thaliana GN=At5g27450 PE=2 SV=1	PF00288	GHMP kinases N terminal domain	--	--	GO:0005524	ATP binding	--	--	KOG1511	Mevalonate kinase MVK/ERG12
PMK
Cluster-2140.37776	32.93	23.95	23.53	18.76	15.33	21.13	19.39	1882	357463877	XP_003602220.1	2066	9.7e-230	Phosphomevalonate kinase [Medicago truncatula]>gi|355491268|gb|AES72471.1| phosphomevalonate kinase [Medicago truncatula]	357463876	XM_003602172.1	1421	0	Medicago truncatula Phosphomevalonate kinase (MTR_3g091190) mRNA, complete cds	K00938	E2.7.4.2, mvaK2	phosphomevalonate kinase	http://www.genome.jp/dbget-bin/www_bget?ko:K00938	P24521	242	4.4e-19	Phosphomevalonate kinase OS=Saccharomyces cerevisiae (strain ATCC 204508 / S288c) GN=ERG8 PE=1 SV=2	PF00288	GHMP kinases N terminal domain	--	--	GO:0005524	ATP binding	--	--	KOG4519	Phosphomevalonate kinase
MDC
Cluster-2140.84671	308.61	231.91	236.24	136.2	114.49	135	84.16	1596	657305015	AID51442.1	1995	1.4e-221	mevalonate diphosphate decarboxylase [Astragalus membranaceus]	828306007	XM_004497102.2	1112	0	PREDICTED: Cicer arietinum diphosphomevalonate decarboxylase-like (LOC101491864), mRNA	K01597	MVD, mvaD	diphosphomevalonate decarboxylase	http://www.genome.jp/dbget-bin/www_bget?ko:K01597	Q5U403	890	2.7e-94	Diphosphomevalonate decarboxylase OS=Danio rerio GN=mvd PE=2 SV=1	PF04275//PF00288	Phosphomevalonate kinase//GHMP kinases N terminal domain	GO:0006695//GO:0006694	cholesterol biosynthetic process//steroid biosynthetic process	GO:0004631//GO:0005524	phosphomevalonate kinase activity//ATP binding	GO:0005737	cytoplasm	KOG2833	Mevalonate pyrophosphate decarboxylase
DXS
Cluster-2140.115496	0.42	0.76	0.61	0.48	0.45	0.61	0.9	2132	356546474	XP_003541651.1	2978	0	PREDICTED: probable 1-deoxy-D-xylulose-5-phosphate synthase, chloroplastic-like [Glycine max]	357447514	XM_003593985.1	1587	0	Medicago truncatula 1-deoxy-D-xylulose 5-phosphate synthase (MTR_2g020590) mRNA, complete cds	K01662	dxs	1-deoxy-D-xylulose-5-phosphate synthase	http://www.genome.jp/dbget-bin/www_bget?ko:K01662	O78328	2910	0	Probable 1-deoxy-D-xylulose-5-phosphate synthase, chloroplastic OS=Capsicum annuum GN=TKT2 PE=2 SV=1	PF13292//PF02780//PF02775//PF00676	1-deoxy-D-xylulose-5-phosphate synthase//Transketolase, C-terminal domain//Thiamine pyrophosphate enzyme, C-terminal TPP binding domain//Dehydrogenase E1 component	GO:0008152//GO:0006694//GO:0016114	metabolic process//steroid biosynthetic process//terpenoid biosynthetic process	GO:0030976//GO:0008661//GO:0003824//GO:0016624	thiamine pyrophosphate binding//1-deoxy-D-xylulose-5-phosphate synthase activity//catalytic activity//oxidoreductase activity, acting on the aldehyde or oxo group of donors, disulfide as acceptor	--	--	KOG0523	Transketolase
Cluster-2140.69916	113.29	133.2	103.11	130.62	146.16	147.45	115.23	2533	357478563	XP_003609567.1	3501	0	1-deoxy-D-xylulose 5-phosphate synthase [Medicago truncatula]>gi|355510622|gb|AES91764.1| 1-deoxy-D-xylulose-5-phosphate synthase [Medicago truncatula]	21322712	AJ430047.1	1975	0	Medicago truncatula mRNA for 1-deoxy-D-xylulose 5-phosphate synthase 1 (dxs1 gene)	K01662	dxs	1-deoxy-D-xylulose-5-phosphate synthase	http://www.genome.jp/dbget-bin/www_bget?ko:K01662	O78328	3077	0	Probable 1-deoxy-D-xylulose-5-phosphate synthase, chloroplastic OS=Capsicum annuum GN=TKT2 PE=2 SV=1	PF02775//PF00676//PF13292//PF11722//PF02780	Thiamine pyrophosphate enzyme, C-terminal TPP binding domain//Dehydrogenase E1 component//1-deoxy-D-xylulose-5-phosphate synthase//CCCH zinc finger in TRM13 protein//Transketolase, C-terminal domain	GO:0008152//GO:0006694//GO:0016114	metabolic process//steroid biosynthetic process//terpenoid biosynthetic process	GO:0008661//GO:0008168//GO:0016624//GO:0030976//GO:0003824	1-deoxy-D-xylulose-5-phosphate synthase activity//methyltransferase activity//oxidoreductase activity, acting on the aldehyde or oxo group of donors, disulfide as acceptor//thiamine pyrophosphate binding//catalytic activity	--	--	KOG0524	Pyruvate dehydrogenase E1, beta subunit
Cluster-2140.52884	13.91	11.81	7.67	8.85	7.98	8.41	4.33	2620	21322715	CAD22531.1	3371	0	1-deoxy-D-xylulose 5-phosphate synthase 2 [Medicago truncatula]>gi|154815950|emb|CAN89180.1| 1-Deoxy-D-xylulose 5-phosphate synthase 2 precursor [Medicago truncatula]>gi|657374560|gb|KEH20100.1| 1-deoxy-D-xylulose-5-phosphate synthase [Medicago truncatula]	21322714	AJ430048.1	1802	0	Medicago truncatula mRNA for 1-deoxy-D-xylulose 5-phosphate synthase 2 (dxs2 gene)	K01662	dxs	1-deoxy-D-xylulose-5-phosphate synthase	http://www.genome.jp/dbget-bin/www_bget?ko:K01662	Q6YU51	2794	0	Probable 1-deoxy-D-xylulose-5-phosphate synthase 2, chloroplastic OS=Oryza sativa subsp. japonica GN=Os07g0190000 PE=2 SV=1	PF00676//PF02775//PF02780//PF13292	Dehydrogenase E1 component//Thiamine pyrophosphate enzyme, C-terminal TPP binding domain//Transketolase, C-terminal domain//1-deoxy-D-xylulose-5-phosphate synthase	GO:0006694//GO:0016114//GO:0008152	steroid biosynthetic process//terpenoid biosynthetic process//metabolic process	GO:0030976//GO:0016624//GO:0003824//GO:0008661	thiamine pyrophosphate binding//oxidoreductase activity, acting on the aldehyde or oxo group of donors, disulfide as acceptor//catalytic activity//1-deoxy-D-xylulose-5-phosphate synthase activity	--	--	KOG0524	Pyruvate dehydrogenase E1, beta subunit
Cluster-2140.108949	7.52	10.13	9.53	11.62	10.93	11.93	8.13	2625	502132311	XP_004501298.1	3237	0	PREDICTED: probable 1-deoxy-D-xylulose-5-phosphate synthase, chloroplastic [Cicer arietinum]	357466310	XM_003603392.1	1690	0	Medicago truncatula hypothetical protein (MTR_3g107740) mRNA, complete cds	K01662	dxs	1-deoxy-D-xylulose-5-phosphate synthase	http://www.genome.jp/dbget-bin/www_bget?ko:K01662	O78328	2005	2.3e-223	Probable 1-deoxy-D-xylulose-5-phosphate synthase, chloroplastic OS=Capsicum annuum GN=TKT2 PE=2 SV=1	PF13292//PF02780	1-deoxy-D-xylulose-5-phosphate synthase//Transketolase, C-terminal domain	GO:0016114//GO:0006694//GO:0008152	terpenoid biosynthetic process//steroid biosynthetic process//metabolic process	GO:0008661//GO:0003824	1-deoxy-D-xylulose-5-phosphate synthase activity//catalytic activity	--	--	--	--
Cluster-2140.69095	3.55	2.43	3.47	4.59	3.44	5.45	3.77	2844	357478563	XP_003609567.1	1891	2.9e-209	1-deoxy-D-xylulose 5-phosphate synthase [Medicago truncatula]>gi|355510622|gb|AES91764.1| 1-deoxy-D-xylulose-5-phosphate synthase [Medicago truncatula]	21322712	AJ430047.1	1037	0	Medicago truncatula mRNA for 1-deoxy-D-xylulose 5-phosphate synthase 1 (dxs1 gene)	K01662	dxs	1-deoxy-D-xylulose-5-phosphate synthase	http://www.genome.jp/dbget-bin/www_bget?ko:K01662	O78328	1568	1.2e-172	Probable 1-deoxy-D-xylulose-5-phosphate synthase, chloroplastic OS=Capsicum annuum GN=TKT2 PE=2 SV=1	PF07498//PF00676//PF02775//PF02780//PF11722//PF13292	Rho termination factor, N-terminal domain//Dehydrogenase E1 component//Thiamine pyrophosphate enzyme, C-terminal TPP binding domain//Transketolase, C-terminal domain//CCCH zinc finger in TRM13 protein//1-deoxy-D-xylulose-5-phosphate synthase	GO:0006353//GO:0008152//GO:0016114//GO:0006694	DNA-templated transcription, termination//metabolic process//terpenoid biosynthetic process//steroid biosynthetic process	GO:0016624//GO:0008168//GO:0008661//GO:0030976//GO:0003824	oxidoreductase activity, acting on the aldehyde or oxo group of donors, disulfide as acceptor//methyltransferase activity//1-deoxy-D-xylulose-5-phosphate synthase activity//thiamine pyrophosphate binding//catalytic activity	--	--	KOG0524	Pyruvate dehydrogenase E1, beta subunit
DXR
Cluster-2140.80427	51.57	46.08	36.64	45.06	46.52	63.68	52.84	1934	828326001	XP_012573610.1	2248	7.9e-251	PREDICTED: 1-deoxy-D-xylulose 5-phosphate reductoisomerase, chloroplastic [Cicer arietinum]	388509443	BT142994.1	1323	0	Medicago truncatula clone JCVI-FLMt-21P1 unknown mRNA	K00099	dxr	1-deoxy-D-xylulose-5-phosphate reductoisomerase	http://www.genome.jp/dbget-bin/www_bget?ko:K00099	Q9XFS9	2037	3.2e-227	1-deoxy-D-xylulose 5-phosphate reductoisomerase, chloroplastic OS=Arabidopsis thaliana GN=DXR PE=2 SV=2	PF08436//PF03447//PF02670//PF03435//PF01118	1-deoxy-D-xylulose 5-phosphate reductoisomerase C-terminal//Homoserine dehydrogenase, NAD binding domain//1-deoxy-D-xylulose 5-phosphate reductoisomerase//Saccharopine dehydrogenase NADP binding domain//Semialdehyde dehydrogenase, NAD binding domain	GO:0055114	oxidation-reduction process	GO:0016491//GO:0051287//GO:0050661//GO:0070402//GO:0005515//GO:0016620	oxidoreductase activity//NAD binding//NADP binding//NADPH binding//protein binding//oxidoreductase activity, acting on the aldehyde or oxo group of donors, NAD or NADP as acceptor	--	--	--	--
MCT
Cluster-2140.48880	53.25	57.1	49.48	42.32	41.79	43.12	54.2	1017	502126574	XP_004499358.1	1091	6e-117	PREDICTED: 2-C-methyl-D-erythritol 4-phosphate cytidylyltransferase, chloroplastic [Cicer arietinum]	828309596	XM_004499301.2	618	0	PREDICTED: Cicer arietinum 2-C-methyl-D-erythritol 4-phosphate cytidylyltransferase, chloroplastic (LOC101493955), mRNA	K00991	ispD	2-C-methyl-D-erythritol 4-phosphate cytidylyltransferase	http://www.genome.jp/dbget-bin/www_bget?ko:K00991	P69834	887	3.8e-94	2-C-methyl-D-erythritol 4-phosphate cytidylyltransferase, chloroplastic OS=Arabidopsis thaliana GN=ISPD PE=1 SV=1	PF01128//PF01704//PF00483//PF15096	2-C-methyl-D-erythritol 4-phosphate cytidylyltransferase//UTP--glucose-1-phosphate uridylyltransferase//Nucleotidyl transferase//G6B family	GO:0008152//GO:0006694//GO:0009058//GO:0008299	metabolic process//steroid biosynthetic process//biosynthetic process//isoprenoid biosynthetic process	GO:0050518//GO:0070569//GO:0016779	2-C-methyl-D-erythritol 4-phosphate cytidylyltransferase activity//uridylyltransferase activity//nucleotidyltransferase activity	GO:0016021	integral component of membrane	--	--
Cluster-2140.39394	5.65	1.94	3.93	4.21	5.25	3.9	3.81	2249	657391532	KEH32739.1	485	2.5e-46	2-C-methyl-D-erythritol 4-phosphate cytidylyltransferase [Medicago truncatula]	821594482	LN846350.1	362	0	Trifolium pratense genome assembly redclover, chromosome : chr2	K00991	ispD	2-C-methyl-D-erythritol 4-phosphate cytidylyltransferase	http://www.genome.jp/dbget-bin/www_bget?ko:K00991	P69834	356	3.1e-32	2-C-methyl-D-erythritol 4-phosphate cytidylyltransferase, chloroplastic OS=Arabidopsis thaliana GN=ISPD PE=1 SV=1	PF00483//PF01704//PF01128	Nucleotidyl transferase//UTP--glucose-1-phosphate uridylyltransferase//2-C-methyl-D-erythritol 4-phosphate cytidylyltransferase	GO:0006694//GO:0009058//GO:0008152//GO:0008299	steroid biosynthetic process//biosynthetic process//metabolic process//isoprenoid biosynthetic process	GO:0050518//GO:0070569//GO:0016779	2-C-methyl-D-erythritol 4-phosphate cytidylyltransferase activity//uridylyltransferase activity//nucleotidyltransferase activity	--	--	--	--
Cluster-2140.69765	12.05	13.63	9.74	10.49	8.18	9.19	11.63	2059	657391532	KEH32739.1	485	2.3e-46	2-C-methyl-D-erythritol 4-phosphate cytidylyltransferase [Medicago truncatula]	821594482	LN846350.1	676	0	Trifolium pratense genome assembly redclover, chromosome : chr2	K00991	ispD	2-C-methyl-D-erythritol 4-phosphate cytidylyltransferase	http://www.genome.jp/dbget-bin/www_bget?ko:K00991	P69834	335	7.8e-30	2-C-methyl-D-erythritol 4-phosphate cytidylyltransferase, chloroplastic OS=Arabidopsis thaliana GN=ISPD PE=1 SV=1	PF00483//PF01704//PF01128	Nucleotidyl transferase//UTP--glucose-1-phosphate uridylyltransferase//2-C-methyl-D-erythritol 4-phosphate cytidylyltransferase	GO:0009058//GO:0006694//GO:0008152//GO:0008299	biosynthetic process//steroid biosynthetic process//metabolic process//isoprenoid biosynthetic process	GO:0050518//GO:0070569//GO:0016779	2-C-methyl-D-erythritol 4-phosphate cytidylyltransferase activity//uridylyltransferase activity//nucleotidyltransferase activity	--	--	--	--
CMK
Cluster-2140.108677	21.57	23.29	29.57	35.25	35.26	34.74	29.8	1445	657392433	KEH33384.1	1683	1.9e-185	4-diphosphocytidyl-2-C-methyl-D-erythritol kinase [Medicago truncatula]	828309758	XM_004499380.2	878	0	PREDICTED: Cicer arietinum 4-diphosphocytidyl-2-C-methyl-D-erythritol kinase, chloroplastic (LOC101496653), mRNA	K00919	ispE	4-diphosphocytidyl-2-C-methyl-D-erythritol kinase	http://www.genome.jp/dbget-bin/www_bget?ko:K00919	P93841	1301	5.3e-142	4-diphosphocytidyl-2-C-methyl-D-erythritol kinase, chloroplastic/chromoplastic (Fragment) OS=Solanum lycopersicum GN=ISPE PE=1 SV=1	PF00288//PF01407	GHMP kinases N terminal domain//Geminivirus AL3 protein	GO:0016032	viral process	GO:0005524	ATP binding	--	--	--	--
MECPS
Cluster-2140.49224	1.2	0.47	0.99	2.08	1.6	1.8	2.01	2089	357481553	XP_003611062.1	994	2.2e-105	2-C-methyl-D-erythritol 2 4-cyclodiphosphate synthase [Medicago truncatula]>gi|355512397|gb|AES94020.1| 2-C-methyl-D-erythritol 2,4-cyclodiphosphate synthase [Medicago truncatula]>gi|388499176|gb|AFK37654.1| unknown [Medicago truncatula]	357481552	XM_003611014.1	679	0	Medicago truncatula 2-C-methyl-D-erythritol 2 4-cyclodiphosphate synthase (MTR_5g010010) mRNA, complete cds	K01770	ispF	2-C-methyl-D-erythritol 2,4-cyclodiphosphate synthase	http://www.genome.jp/dbget-bin/www_bget?ko:K01770	Q9CAK8	779	2.6e-81	2-C-methyl-D-erythritol 2,4-cyclodiphosphate synthase, chloroplastic OS=Arabidopsis thaliana GN=ISPF PE=1 SV=1	PF02542	YgbB family	GO:0016114	terpenoid biosynthetic process	GO:0008685	2-C-methyl-D-erythritol 2,4-cyclodiphosphate synthase activity	--	--	--	--
Cluster-2140.56745	31.44	39.44	31.4	31.62	29.36	28.68	42.79	1342	357481553	XP_003611062.1	994	1.4e-105	2-C-methyl-D-erythritol 2 4-cyclodiphosphate synthase [Medicago truncatula]>gi|355512397|gb|AES94020.1| 2-C-methyl-D-erythritol 2,4-cyclodiphosphate synthase [Medicago truncatula]>gi|388499176|gb|AFK37654.1| unknown [Medicago truncatula]	357481552	XM_003611014.1	679	0	Medicago truncatula 2-C-methyl-D-erythritol 2 4-cyclodiphosphate synthase (MTR_5g010010) mRNA, complete cds	K01770	ispF	2-C-methyl-D-erythritol 2,4-cyclodiphosphate synthase	http://www.genome.jp/dbget-bin/www_bget?ko:K01770	Q9CAK8	779	1.7e-81	2-C-methyl-D-erythritol 2,4-cyclodiphosphate synthase, chloroplastic OS=Arabidopsis thaliana GN=ISPF PE=1 SV=1	PF02542	YgbB family	GO:0016114	terpenoid biosynthetic process	GO:0008685	2-C-methyl-D-erythritol 2,4-cyclodiphosphate synthase activity	--	--	--	--
HDS
Cluster-2140.79758	31.78	33.75	24.98	30.27	28.11	28.7	33.33	2178	357453895	XP_003597228.1	1952	1.9e-216	4-hydroxy-3-methylbut-2-en-1-yl diphosphate synthase [Medicago truncatula]	828289401	XM_004487063.2	1068	0	PREDICTED: Cicer arietinum 4-hydroxy-3-methylbut-2-en-1-yl diphosphate synthase (ferredoxin), chloroplastic (LOC101515596), mRNA	K03526	gcpE, ispG	(E)-4-hydroxy-3-methylbut-2-enyl-diphosphate synthase	http://www.genome.jp/dbget-bin/www_bget?ko:K03526	F4K0E8	1786	4.6e-198	4-hydroxy-3-methylbut-2-en-1-yl diphosphate synthase (ferredoxin), chloroplastic OS=Arabidopsis thaliana GN=ISPG PE=1 SV=1	PF03552//PF04551	Cellulose synthase//GcpE protein	GO:0030244//GO:0016114//GO:0055114//GO:0005982//GO:0006011//GO:0005985	cellulose biosynthetic process//terpenoid biosynthetic process//oxidation-reduction process//starch metabolic process//UDP-glucose metabolic process//sucrose metabolic process	GO:0046429//GO:0016760	4-hydroxy-3-methylbut-2-en-1-yl diphosphate synthase activity//cellulose synthase (UDP-forming) activity	GO:0016020	membrane	--	--
Cluster-2140.66344	60.89	61.2	49.68	94.1	93.05	101.41	50.16	2091	657399971	AES67479.2	2805	0	4-hydroxy-3-methylbut-2-enyl diphosphate synthase [Medicago truncatula]	828289401	XM_004487063.2	1467	0	PREDICTED: Cicer arietinum 4-hydroxy-3-methylbut-2-en-1-yl diphosphate synthase (ferredoxin), chloroplastic (LOC101515596), mRNA	K03526	gcpE, ispG	(E)-4-hydroxy-3-methylbut-2-enyl-diphosphate synthase	http://www.genome.jp/dbget-bin/www_bget?ko:K03526	F4K0E8	2616	2.5e-294	4-hydroxy-3-methylbut-2-en-1-yl diphosphate synthase (ferredoxin), chloroplastic OS=Arabidopsis thaliana GN=ISPG PE=1 SV=1	PF04551	GcpE protein	GO:0016114//GO:0055114	terpenoid biosynthetic process//oxidation-reduction process	GO:0046429	4-hydroxy-3-methylbut-2-en-1-yl diphosphate synthase activity	--	--	--	--
HDR
Cluster-2140.76891	50.3	42.36	33.46	32.63	27.11	35.77	30.64	2005	502139691	XP_004503860.1	2449	4e-274	PREDICTED: calcium-dependent protein kinase SK5 [Cicer arietinum]	357520278	XM_003630380.1	1356	0	Medicago truncatula Calcium-dependent protein kinase (MTR_8g095440) mRNA, complete cds	K13412	CPK	calcium-dependent protein kinase	http://www.genome.jp/dbget-bin/www_bget?ko:K13412	P28583	2356	3.4e-264	Calcium-dependent protein kinase SK5 OS=Glycine max PE=1 SV=1	PF00036//PF13833//PF13499//PF10591//PF07714//PF12763//PF03979//PF00250//PF06293//PF13405//PF08336//PF13202//PF00069	EF hand//EF-hand domain pair//EF-hand domain pair//Secreted protein acidic and rich in cysteine Ca binding region//Protein tyrosine kinase//Cytoskeletal-regulatory complex EF hand//Sigma-70 factor, region 1.1//Forkhead domain//Lipopolysaccharide kinase (Kdo/WaaP) family//EF-hand domain//Prolyl 4-Hydroxylase alpha-subunit, N-terminal region//EF hand//Protein kinase domain	GO:0006468//GO:0055114//GO:0006525//GO:0018401//GO:0007165//GO:0006355//GO:0006560	protein phosphorylation//oxidation-reduction process//arginine metabolic process//peptidyl-proline hydroxylation to 4-hydroxy-L-proline//signal transduction//regulation of transcription, DNA-templated//proline metabolic process	GO:0003677//GO:0004656//GO:0003700//GO:0005515//GO:0016773//GO:0005509//GO:0016702//GO:0005524//GO:0043565//GO:0004672	DNA binding//procollagen-proline 4-dioxygenase activity//transcription factor activity, sequence-specific DNA binding//protein binding//phosphotransferase activity, alcohol group as acceptor//calcium ion binding//oxidoreductase activity, acting on single donors with incorporation of molecular oxygen, incorporation of two atoms of oxygen//ATP binding//sequence-specific DNA binding//protein kinase …	GO:0005783//GO:0005667//GO:0005578//GO:0016020	endoplasmic reticulum//transcription factor complex//proteinaceous extracellular matrix//membrane	--	--
IDI
Cluster-2140.68527	122.92	93.78	108.62	67.3	62.47	64.99	35.84	4442	359902127	AEV89961.1	798	2.5e-82	isopentenyl-diphosphate isomerase [Humulus lupulus]	357507778	XM_003624130.1	493	0	Medicago truncatula Isopentenyl-diphosphate Delta-isomerase (MTR_7g080060) mRNA, complete cds	K01823	idi, IDI	isopentenyl-diphosphate delta-isomerase	http://www.genome.jp/dbget-bin/www_bget?ko:K01823	O48964	641	5.6e-65	Isopentenyl-diphosphate Delta-isomerase I OS=Camptotheca acuminata GN=IPI1 PE=2 SV=1	--	--	--	--	--	--	--	--	KOG0142	Isopentenyl pyrophosphate:dimethylallyl pyrophosphate isomerase
Cluster-2140.68885	11.32	12.55	11.78	10.55	7.02	7.13	3.82	1823	330376138	AEC13301.1	513	1.1e-49	isopentenyl pyrophosphate isomerase [Medicago sativa]	330376137	JF510483.1	250	8.7e-126	Medicago sativa	K01823	idi, IDI	isopentenyl-diphosphate delta-isomerase	http://www.genome.jp/dbget-bin/www_bget?ko:K01823	Q39472	478	1.8e-46	Isopentenyl-diphosphate Delta-isomerase I OS=Clarkia breweri GN=IPI1 PE=2 SV=2	--	--	--	--	--	--	--	--	KOG0142	Isopentenyl pyrophosphate:dimethylallyl pyrophosphate isomerase
GPPS
Cluster-2140.83026	88.09	96.15	66.36	62.55	58.52	49.48	83.58	1698	295322739	ADG01841.1	1451	1.8e-158	geranylgeranyl-diphosphate synthase [Medicago sativa]	295322738	GU999998.1	940	0	Medicago sativa geranylgeranyl-diphosphate synthase (GGPPS) mRNA, complete cds	K13789	GGPS	geranylgeranyl diphosphate synthase, type II	http://www.genome.jp/dbget-bin/www_bget?ko:K13789	Q94ID7	1149	2.6e-124	Geranylgeranyl pyrophosphate synthase, chloroplastic OS=Hevea brasiliensis GN=GGPS PE=1 SV=1	PF00348//PF01040	Polyprenyl synthetase//UbiA prenyltransferase family	GO:0008299	isoprenoid biosynthetic process	GO:0004659	prenyltransferase activity	GO:0016021	integral component of membrane	--	--
FPPS
Cluster-2140.77163	275.26	195.99	223.6	112.9	107.75	128.81	48.87	2336	657305027	AID51444.1	1492	4.4e-163	farnesyl diphosphate synthase [Astragalus membranaceus]>gi|808032775|gb|AKC92685.1| farnesyl diphosphate synthase [Astragalus membranaceus]	285013664	GU361537.1	853	0	Medicago sativa farnesyl pyrophosphate synthase (FPS) mRNA, complete cds	K00787	FDPS	farnesyl diphosphate synthase	http://www.genome.jp/dbget-bin/www_bget?ko:K00787	P49351	1485	4e-163	Farnesyl pyrophosphate synthase 1 OS=Lupinus albus GN=FPS1 PE=2 SV=1	PF00348	Polyprenyl synthetase	GO:0008299	isoprenoid biosynthetic process	--	--	--	--	KOG0711	Polyprenyl synthetase
SS
Cluster-2140.75139	314.55	270.32	330.63	205.5	212.21	211.59	152.56	2054	502149370	XP_004507500.1	1678	1e-184	PREDICTED: squalene synthase-like [Cicer arietinum]	27475613	AJ430610.1	931	0	Medicago truncatula mRNA for farnesyl-diphosphate farnesyltransferase (sqs1 gene)	K00801	FDFT1	farnesyl-diphosphate farnesyltransferase	http://www.genome.jp/dbget-bin/www_bget?ko:K00801	P53800	1590	2.3e-175	Squalene synthase OS=Nicotiana benthamiana PE=2 SV=1	PF12009//PF00494	Telomerase ribonucleoprotein complex - RNA binding domain//Squalene/phytoene synthase	GO:0006278//GO:0009058	RNA-dependent DNA replication//biosynthetic process	GO:0003964//GO:0016740	RNA-directed DNA polymerase activity//transferase activity	--	--	KOG1459	Squalene synthetase
SE
Cluster-2140.68704	39.34	46.74	21.88	6.18	25.11	12.54	15.29	2226	86371770	ABC94943.1	2508	6.4e-281	squalene epoxidase [Medicago sativa]	27475609	AJ430608.1	1436	0	Medicago truncatula mRNA for squalene monooxygenase 2 (sqp2 gene)	K00511	SQLE, ERG1	squalene monooxygenase	http://www.genome.jp/dbget-bin/www_bget?ko:K00511	O48651	2036	4.9e-227	Squalene monooxygenase OS=Panax ginseng PE=2 SV=1	PF01494//PF01210//PF01266//PF07992//PF08491//PF05834//PF01134//PF02254//PF02558//PF12831//PF00070	FAD binding domain//NAD-dependent glycerol-3-phosphate dehydrogenase N-terminus//FAD dependent oxidoreductase//Pyridine nucleotide-disulphide oxidoreductase//Squalene epoxidase//Lycopene cyclase protein//Glucose inhibited division protein A//TrkA-N domain//Ketopantoate reductase PanE/ApbA//FAD dependent oxidoreductase//Pyridine nucleotide-disulphide oxidoreductase	GO:0008033//GO:0006694//GO:0046168//GO:0006813//GO:0015940//GO:0016117//GO:0055114//GO:0016114	tRNA processing//steroid biosynthetic process//glycerol-3-phosphate catabolic process//potassium ion transport//pantothenate biosynthetic process//carotenoid biosynthetic process//oxidation-reduction process//terpenoid biosynthetic process	GO:0004506//GO:0016705//GO:0016491//GO:0016616//GO:0051287//GO:0071949//GO:0050660//GO:0008677	squalene monooxygenase activity//oxidoreductase activity, acting on paired donors, with incorporation or reduction of molecular oxygen//oxidoreductase activity//oxidoreductase activity, acting on the CH-OH group of donors, NAD or NADP as acceptor//NAD binding//FAD binding//flavin adenine dinucleotide binding//2-dehydropantoate 2-reductase activity	GO:0016021	integral component of membrane	KOG1298	Squalene monooxygenase
Cluster-2140.63913	33.8	22.64	30.4	46.18	21.56	39.77	14.12	2234	86371770	ABC94943.1	2508	6.5e-281	squalene epoxidase [Medicago sativa]	27475609	AJ430608.1	1426	0	Medicago truncatula mRNA for squalene monooxygenase 2 (sqp2 gene)	K00511	SQLE, ERG1	squalene monooxygenase	http://www.genome.jp/dbget-bin/www_bget?ko:K00511	O48651	2040	1.7e-227	Squalene monooxygenase OS=Panax ginseng PE=2 SV=1	PF02254//PF00070//PF02558//PF12831//PF01210//PF01266//PF01494//PF08491//PF01134//PF05834//PF07992	TrkA-N domain//Pyridine nucleotide-disulphide oxidoreductase//Ketopantoate reductase PanE/ApbA//FAD dependent oxidoreductase//NAD-dependent glycerol-3-phosphate dehydrogenase N-terminus//FAD dependent oxidoreductase//FAD binding domain//Squalene epoxidase//Glucose inhibited division protein A//Lycopene cyclase protein//Pyridine nucleotide-disulphide oxidoreductase	GO:0016114//GO:0055114//GO:0016117//GO:0015940//GO:0006813//GO:0046168//GO:0006694//GO:0008033	terpenoid biosynthetic process//oxidation-reduction process//carotenoid biosynthetic process//pantothenate biosynthetic process//potassium ion transport//glycerol-3-phosphate catabolic process//steroid biosynthetic process//tRNA processing	GO:0008677//GO:0050660//GO:0071949//GO:0051287//GO:0016616//GO:0016491//GO:0016705//GO:0004506	2-dehydropantoate 2-reductase activity//flavin adenine dinucleotide binding//FAD binding//NAD binding//oxidoreductase activity, acting on the CH-OH group of donors, NAD or NADP as acceptor//oxidoreductase activity//oxidoreductase activity, acting on paired donors, with incorporation or reduction of molecular oxygen//squalene monooxygenase activity	GO:0016021	integral component of membrane	KOG1298	Squalene monooxygenase
Cluster-2140.63916	150.66	155.01	125.03	115.73	94.83	117.42	68.46	1898	86371770	ABC94943.1	2508	5.5e-281	squalene epoxidase [Medicago sativa]	27475609	AJ430608.1	1356	0	Medicago truncatula mRNA for squalene monooxygenase 2 (sqp2 gene)	K00511	SQLE, ERG1	squalene monooxygenase	http://www.genome.jp/dbget-bin/www_bget?ko:K00511	O48651	2036	4.1e-227	Squalene monooxygenase OS=Panax ginseng PE=2 SV=1	PF02558//PF12831//PF00070//PF02254//PF07992//PF05834//PF01134//PF08491//PF01494//PF01266//PF01210	Ketopantoate reductase PanE/ApbA//FAD dependent oxidoreductase//Pyridine nucleotide-disulphide oxidoreductase//TrkA-N domain//Pyridine nucleotide-disulphide oxidoreductase//Lycopene cyclase protein//Glucose inhibited division protein A//Squalene epoxidase//FAD binding domain//FAD dependent oxidoreductase//NAD-dependent glycerol-3-phosphate dehydrogenase N-terminus	GO:0006694//GO:0008033//GO:0016114//GO:0055114//GO:0015940//GO:0016117//GO:0046168//GO:0006813	steroid biosynthetic process//tRNA processing//terpenoid biosynthetic process//oxidation-reduction process//pantothenate biosynthetic process//carotenoid biosynthetic process//glycerol-3-phosphate catabolic process//potassium ion transport	GO:0016491//GO:0004506//GO:0016705//GO:0008677//GO:0050660//GO:0071949//GO:0051287//GO:0016616	oxidoreductase activity//squalene monooxygenase activity//oxidoreductase activity, acting on paired donors, with incorporation or reduction of molecular oxygen//2-dehydropantoate 2-reductase activity//flavin adenine dinucleotide binding//FAD binding//NAD binding//oxidoreductase activity, acting on the CH-OH group of donors, NAD or NADP as acceptor	GO:0016021	integral component of membrane	KOG1298	Squalene monooxygenase
Cluster-2140.55508	10.97	8.54	9.99	7.56	10.52	9.28	1.57	1849	657400912	KEH39980.1	2351	8.6e-263	squalene monooxygenase [Medicago truncatula]	27475609	AJ430608.1	1254	0	Medicago truncatula mRNA for squalene monooxygenase 2 (sqp2 gene)	K00511	SQLE, ERG1	squalene monooxygenase	http://www.genome.jp/dbget-bin/www_bget?ko:K00511	O48651	1881	3.8e-209	Squalene monooxygenase OS=Panax ginseng PE=2 SV=1	PF01494//PF01266//PF01210//PF07992//PF05834//PF08491//PF01134//PF02254//PF02558//PF12831//PF00070	FAD binding domain//FAD dependent oxidoreductase//NAD-dependent glycerol-3-phosphate dehydrogenase N-terminus//Pyridine nucleotide-disulphide oxidoreductase//Lycopene cyclase protein//Squalene epoxidase//Glucose inhibited division protein A//TrkA-N domain//Ketopantoate reductase PanE/ApbA//FAD dependent oxidoreductase//Pyridine nucleotide-disulphide oxidoreductase	GO:0008033//GO:0006694//GO:0006813//GO:0046168//GO:0016117//GO:0015940//GO:0055114//GO:0016114	tRNA processing//steroid biosynthetic process//potassium ion transport//glycerol-3-phosphate catabolic process//carotenoid biosynthetic process//pantothenate biosynthetic process//oxidation-reduction process//terpenoid biosynthetic process	GO:0016705//GO:0004506//GO:0016491//GO:0016616//GO:0051287//GO:0071949//GO:0050660//GO:0008677	oxidoreductase activity, acting on paired donors, with incorporation or reduction of molecular oxygen//squalene monooxygenase activity//oxidoreductase activity//oxidoreductase activity, acting on the CH-OH group of donors, NAD or NADP as acceptor//NAD binding//FAD binding//flavin adenine dinucleotide binding//2-dehydropantoate 2-reductase activity	GO:0016021	integral component of membrane	KOG1298	Squalene monooxygenase
Cluster-2140.65244	56.95	71.88	54.31	32.35	38.63	39.1	43.46	2055	357476073	XP_003608322.1	2404	6.8e-269	Squalene epoxidase [Medicago truncatula]>gi|355509377|gb|AES90519.1| squalene monooxygenase [Medicago truncatula]	357476072	XM_003608274.1	1298	0	Medicago truncatula Squalene epoxidase (MTR_4g092640) mRNA, complete cds	K00511	SQLE, ERG1	squalene monooxygenase	http://www.genome.jp/dbget-bin/www_bget?ko:K00511	O48651	2005	1.8e-223	Squalene monooxygenase OS=Panax ginseng PE=2 SV=1	PF07992//PF08491//PF01134//PF05834//PF01494//PF01210//PF01266//PF02558//PF12831//PF00070//PF02254	Pyridine nucleotide-disulphide oxidoreductase//Squalene epoxidase//Glucose inhibited division protein A//Lycopene cyclase protein//FAD binding domain//NAD-dependent glycerol-3-phosphate dehydrogenase N-terminus//FAD dependent oxidoreductase//Ketopantoate reductase PanE/ApbA//FAD dependent oxidoreductase//Pyridine nucleotide-disulphide oxidoreductase//TrkA-N domain	GO:0055114//GO:0016114//GO:0046168//GO:0006813//GO:0015940//GO:0016117//GO:0006694//GO:0008033	oxidation-reduction process//terpenoid biosynthetic process//glycerol-3-phosphate catabolic process//potassium ion transport//pantothenate biosynthetic process//carotenoid biosynthetic process//steroid biosynthetic process//tRNA processing	GO:0071949//GO:0008677//GO:0050660//GO:0016616//GO:0051287//GO:0016491//GO:0004506//GO:0016705	FAD binding//2-dehydropantoate 2-reductase activity//flavin adenine dinucleotide binding//oxidoreductase activity, acting on the CH-OH group of donors, NAD or NADP as acceptor//NAD binding//oxidoreductase activity//squalene monooxygenase activity//oxidoreductase activity, acting on paired donors, with incorporation or reduction of molecular oxygen	GO:0016021	integral component of membrane	KOG1298	Squalene monooxygenase
Cluster-2140.63914	2.18	2.22	3.69	3.8	2.35	1.78	0.87	2415	657400912	KEH39980.1	1901	1.7e-210	squalene monooxygenase [Medicago truncatula]	27475609	AJ430608.1	1013	0	Medicago truncatula mRNA for squalene monooxygenase 2 (sqp2 gene)	K00511	SQLE, ERG1	squalene monooxygenase	http://www.genome.jp/dbget-bin/www_bget?ko:K00511	O48651	1477	3.5e-162	Squalene monooxygenase OS=Panax ginseng PE=2 SV=1	PF01494//PF01210//PF01266//PF07992//PF08491//PF01134//PF05834//PF03435//PF02254//PF02558//PF12831//PF00070	FAD binding domain//NAD-dependent glycerol-3-phosphate dehydrogenase N-terminus//FAD dependent oxidoreductase//Pyridine nucleotide-disulphide oxidoreductase//Squalene epoxidase//Glucose inhibited division protein A//Lycopene cyclase protein//Saccharopine dehydrogenase NADP binding domain//TrkA-N domain//Ketopantoate reductase PanE/ApbA//FAD dependent oxidoreductase//Pyridine nucleotide-disulphide…	GO:0006694//GO:0008033//GO:0016114//GO:0055114//GO:0016117//GO:0015940//GO:0006813//GO:0046168	steroid biosynthetic process//tRNA processing//terpenoid biosynthetic process//oxidation-reduction process//carotenoid biosynthetic process//pantothenate biosynthetic process//potassium ion transport//glycerol-3-phosphate catabolic process	GO:0016491//GO:0016705//GO:0004506//GO:0008677//GO:0050660//GO:0071949//GO:0051287//GO:0016616	oxidoreductase activity//oxidoreductase activity, acting on paired donors, with incorporation or reduction of molecular oxygen//squalene monooxygenase activity//2-dehydropantoate 2-reductase activity//flavin adenine dinucleotide binding//FAD binding//NAD binding//oxidoreductase activity, acting on the CH-OH group of donors, NAD or NADP as acceptor	GO:0016021	integral component of membrane	KOG1298	Squalene monooxygenase
CAS
Cluster-2140.68038	76.08	61.13	73.03	71.59	69.91	81.02	76.29	1314	502164329	XP_004513124.1	1894	6e-210	PREDICTED: cycloartenol synthase [Cicer arietinum]	357481322	XM_003610899.1	911	0	Medicago truncatula Cycloartenol synthase (MTR_5g008810) mRNA, complete cds	K01853	E5.4.99.8	cycloartenol synthase	http://www.genome.jp/dbget-bin/www_bget?ko:K01853	Q9SXV6	1865	1.9e-207	Cycloartenol synthase OS=Glycyrrhiza glabra GN=GgCAS1 PE=1 SV=1	PF00432	Prenyltransferase and squalene oxidase repeat	--	--	GO:0003824	catalytic activity	--	--	--	--
Cluster-2140.75982	3.5	1.45	5.35	6.27	5.34	7.41	1.96	1381	357481323	XP_003610947.1	1203	8.4e-130	Cycloartenol synthase [Medicago truncatula]>gi|355512282|gb|AES93905.1| cycloartenol synthase [Medicago truncatula]	357481322	XM_003610899.1	621	0	Medicago truncatula Cycloartenol synthase (MTR_5g008810) mRNA, complete cds	K01853	E5.4.99.8	cycloartenol synthase	http://www.genome.jp/dbget-bin/www_bget?ko:K01853	Q9SXV6	1166	2.3e-126	Cycloartenol synthase OS=Glycyrrhiza glabra GN=GgCAS1 PE=1 SV=1	PF00432	Prenyltransferase and squalene oxidase repeat	--	--	GO:0003824	catalytic activity	--	--	--	--
Cluster-2140.67914	52.23	41.21	48.93	49.1	44.51	54.15	61.06	1099	357481323	XP_003610947.1	1642	8.3e-181	Cycloartenol synthase [Medicago truncatula]>gi|355512282|gb|AES93905.1| cycloartenol synthase [Medicago truncatula]	357481322	XM_003610899.1	850	0	Medicago truncatula Cycloartenol synthase (MTR_5g008810) mRNA, complete cds	K01853	E5.4.99.8	cycloartenol synthase	http://www.genome.jp/dbget-bin/www_bget?ko:K01853	Q9SXV6	1589	1.6e-175	Cycloartenol synthase OS=Glycyrrhiza glabra GN=GgCAS1 PE=1 SV=1	PF00432	Prenyltransferase and squalene oxidase repeat	--	--	GO:0003824	catalytic activity	--	--	--	--
SSR
Cluster-2140.73628	70.02	63.93	78.02	70.98	73.61	65.36	103.72	2348	657388670	KEH30566.1	2882	0	delta(24)-sterol reductase-like protein [Medicago truncatula]	13194620	AF325121.1	1377	0	Pisum sativum brassinosteroid biosynthetic protein LKB (LKB) mRNA, complete cds	K09828	DHCR24	delta24-sterol reductase	http://www.genome.jp/dbget-bin/www_bget?ko:K09828	P93472	2824	0	Delta(24)-sterol reductase OS=Pisum sativum GN=DIM PE=1 SV=1	PF01565	FAD binding domain	GO:0055114	oxidation-reduction process	GO:0016491//GO:0050660	oxidoreductase activity//flavin adenine dinucleotide binding	--	--	KOG1262	FAD-binding protein DIMINUTO
Cluster-2140.75526	2.75	1.99	5.9	0.92	4.18	6.08	2.56	2758	657388670	KEH30566.1	2841	0	delta(24)-sterol reductase-like protein [Medicago truncatula]	13194620	AF325121.1	1329	0	Pisum sativum brassinosteroid biosynthetic protein LKB (LKB) mRNA, complete cds	K09828	DHCR24	delta24-sterol reductase	http://www.genome.jp/dbget-bin/www_bget?ko:K09828	P93472	2789	0	Delta(24)-sterol reductase OS=Pisum sativum GN=DIM PE=1 SV=1	PF01565	FAD binding domain	GO:0055114	oxidation-reduction process	GO:0050660//GO:0016491	flavin adenine dinucleotide binding//oxidoreductase activity	--	--	KOG1262	FAD-binding protein DIMINUTO
Cluster-2140.71445	260.55	363.73	436.04	431.35	525.67	469.15	262.78	2699	657388670	KEH30566.1	2837	0	delta(24)-sterol reductase-like protein [Medicago truncatula]	13194620	AF325121.1	1323	0	Pisum sativum brassinosteroid biosynthetic protein LKB (LKB) mRNA, complete cds	K09828	DHCR24	delta24-sterol reductase	http://www.genome.jp/dbget-bin/www_bget?ko:K09828	P93472	2785	0	Delta(24)-sterol reductase OS=Pisum sativum GN=DIM PE=1 SV=1	PF01565	FAD binding domain	GO:0055114	oxidation-reduction process	GO:0050660//GO:0016491	flavin adenine dinucleotide binding//oxidoreductase activity	--	--	KOG1262	FAD-binding protein DIMINUTO
Cluster-2140.65744	93.82	98.68	95.5	77.7	88.5	83.29	133.62	1583	224098551	XP_002311215.1	2017	3.9e-224	diminuto family protein [Populus trichocarpa]>gi|224098858|ref|XP_002311294.1| hypothetical protein POPTR_0008s08440g [Populus trichocarpa]>gi|222851035|gb|EEE88582.1| diminuto family protein [Populus trichocarpa]>gi|222851114|gb|EEE88661.1| hypothetical protein POPTR_0008s08440g [Populus trichocarpa]	821594481	LN846349.1	1069	0	Trifolium pratense genome assembly redclover, chromosome : chr1	K09828	DHCR24	delta24-sterol reductase	http://www.genome.jp/dbget-bin/www_bget?ko:K09828	P93472	2110	9.1e-236	Delta(24)-sterol reductase OS=Pisum sativum GN=DIM PE=1 SV=1	PF01565	FAD binding domain	GO:0055114	oxidation-reduction process	GO:0016491//GO:0050660	oxidoreductase activity//flavin adenine dinucleotide binding	--	--	KOG1262	FAD-binding protein DIMINUTO
Cluster-2140.65030	3.18	2.02	4.26	1.98	1.87	1.59	0.89	1759	657388670	KEH30566.1	2073	1.4e-230	delta(24)-sterol reductase-like protein [Medicago truncatula]	821594481	LN846349.1	1036	0	Trifolium pratense genome assembly redclover, chromosome : chr1	K09828	DHCR24	delta24-sterol reductase	http://www.genome.jp/dbget-bin/www_bget?ko:K09828	P93472	2031	1.5e-226	Delta(24)-sterol reductase OS=Pisum sativum GN=DIM PE=1 SV=1	PF01565	FAD binding domain	GO:0055114	oxidation-reduction process	GO:0050660//GO:0016491	flavin adenine dinucleotide binding//oxidoreductase activity	--	--	KOG1262	FAD-binding protein DIMINUTO
SMO
Cluster-2140.88745	10.65	16.25	8.14	11.71	10.33	13.98	13.86	1592	593265338	XP_007134847.1	1432	2.7e-156	hypothetical protein PHAVU_010G081300g [Phaseolus vulgaris]>gi|561007892|gb|ESW06841.1| hypothetical protein PHAVU_010G081300g [Phaseolus vulgaris]	357477022	XM_003608749.1	958	0	Medicago truncatula Sterol-4-methyl-oxidase (MTR_4g102060) mRNA, complete cds	K14423	SMO1	4,4-dimethyl-9beta,19-cyclopropylsterol-4alpha-methyl oxidase	http://www.genome.jp/dbget-bin/www_bget?ko:K14423	Q8L7W5	1264	1.1e-137	Methylsterol monooxygenase 1-1 OS=Arabidopsis thaliana GN=SMO1-1 PE=1 SV=1	PF04116	Fatty acid hydroxylase superfamily	GO:0055114//GO:0006633	oxidation-reduction process//fatty acid biosynthetic process	GO:0005506//GO:0016491	iron ion binding//oxidoreductase activity	--	--	KOG0873	C-4 sterol methyl oxidase
Cluster-2140.50156	5.45	5.29	4.67	4.47	13.2	2.47	0.54	1155	657378621	KEH23319.1	1424	1.7e-155	C-4 methylsterol oxidase [Medicago truncatula]	828298831	XM_004492578.2	461	0	PREDICTED: Cicer arietinum methylsterol monooxygenase 1-1-like (LOC101499136), mRNA	K14423	SMO1	4,4-dimethyl-9beta,19-cyclopropylsterol-4alpha-methyl oxidase	http://www.genome.jp/dbget-bin/www_bget?ko:K14423	Q8L7W5	1022	9.6e-110	Methylsterol monooxygenase 1-1 OS=Arabidopsis thaliana GN=SMO1-1 PE=1 SV=1	PF00087//PF04116	Snake toxin//Fatty acid hydroxylase superfamily	GO:0055114//GO:0009405//GO:0006633	oxidation-reduction process//pathogenesis//fatty acid biosynthetic process	GO:0005506//GO:0016491	iron ion binding//oxidoreductase activity	GO:0005576	extracellular region	KOG0873	C-4 sterol methyl oxidase
Cluster-2140.82687	659.89	677.82	827.82	462.41	570.2	426.56	166.8	1258	657378621	KEH23319.1	1424	1.8e-155	C-4 methylsterol oxidase [Medicago truncatula]	828298831	XM_004492578.2	461	0	PREDICTED: Cicer arietinum methylsterol monooxygenase 1-1-like (LOC101499136), mRNA	K14423	SMO1	4,4-dimethyl-9beta,19-cyclopropylsterol-4alpha-methyl oxidase	http://www.genome.jp/dbget-bin/www_bget?ko:K14423	Q8L7W5	1022	1e-109	Methylsterol monooxygenase 1-1 OS=Arabidopsis thaliana GN=SMO1-1 PE=1 SV=1	PF04116//PF00087	Fatty acid hydroxylase superfamily//Snake toxin	GO:0009405//GO:0006633//GO:0055114	pathogenesis//fatty acid biosynthetic process//oxidation-reduction process	GO:0016491//GO:0005506	oxidoreductase activity//iron ion binding	GO:0005576	extracellular region	KOG0873	C-4 sterol methyl oxidase
Cluster-2140.51993	43.93	43.96	44.91	28.09	26.86	28.06	50.48	1149	357516749	XP_003628663.1	1442	1.4e-157	Sterol 4-alpha-methyl-oxidase [Medicago truncatula]>gi|355522685|gb|AET03139.1| C-4 methylsterol oxidase [Medicago truncatula]	357516748	XM_003628615.1	887	0	Medicago truncatula Sterol 4-alpha-methyl-oxidase (MTR_8g063210) mRNA, complete cds	K14424	SMO2	4-alpha-methyl-delta7-sterol-4alpha-methyl oxidase	http://www.genome.jp/dbget-bin/www_bget?ko:K14424	Q8VWZ8	1218	1.8e-132	Methylsterol monooxygenase 2-2 OS=Arabidopsis thaliana GN=SMO2-2 PE=2 SV=1	PF04116	Fatty acid hydroxylase superfamily	GO:0055114//GO:0006633	oxidation-reduction process//fatty acid biosynthetic process	GO:0005506//GO:0016491	iron ion binding//oxidoreductase activity	--	--	KOG0873	C-4 sterol methyl oxidase
Cluster-2140.62857	374.51	411.79	359.19	262.39	203.96	225.23	144.69	955	357486053	XP_003613314.1	1385	4.6e-151	Sterol 4-alpha-methyl-oxidase [Medicago truncatula]>gi|355514649|gb|AES96272.1| C-4 methylsterol oxidase [Medicago truncatula]	357486052	XM_003613266.1	618	0	Medicago truncatula Sterol 4-alpha-methyl-oxidase (MTR_5g035190) mRNA, complete cds	K14424	SMO2	4-alpha-methyl-delta7-sterol-4alpha-methyl oxidase	http://www.genome.jp/dbget-bin/www_bget?ko:K14424	Q8VWZ8	1201	1.4e-130	Methylsterol monooxygenase 2-2 OS=Arabidopsis thaliana GN=SMO2-2 PE=2 SV=1	PF04116	Fatty acid hydroxylase superfamily	GO:0055114//GO:0006633	oxidation-reduction process//fatty acid biosynthetic process	GO:0005506//GO:0016491	iron ion binding//oxidoreductase activity	--	--	KOG0873	C-4 sterol methyl oxidase
Cluster-2140.62855	13.39	9.1	9.5	6.53	6.97	6.9	4.4	3793	357486055	XP_003613315.1	1118	1.7e-119	Sterol 4-alpha-methyl-oxidase [Medicago truncatula]>gi|355514650|gb|AES96273.1| C-4 methylsterol oxidase [Medicago truncatula]	357486054	XM_003613267.1	510	0	Medicago truncatula Sterol 4-alpha-methyl-oxidase (MTR_5g035190) mRNA, complete cds	K14424	SMO2	4-alpha-methyl-delta7-sterol-4alpha-methyl oxidase	http://www.genome.jp/dbget-bin/www_bget?ko:K14424	Q8VWZ8	968	5.8e-103	Methylsterol monooxygenase 2-2 OS=Arabidopsis thaliana GN=SMO2-2 PE=2 SV=1	PF04116	Fatty acid hydroxylase superfamily	GO:0006633//GO:0055114	fatty acid biosynthetic process//oxidation-reduction process	GO:0016491//GO:0005506	oxidoreductase activity//iron ion binding	--	--	KOG0873	C-4 sterol methyl oxidase
Cluster-2140.43204	0.97	1.46	1.25	1.02	0.59	0.48	0.38	1847	357486055	XP_003613315.1	1118	8.1e-120	Sterol 4-alpha-methyl-oxidase [Medicago truncatula]>gi|355514650|gb|AES96273.1| C-4 methylsterol oxidase [Medicago truncatula]	357486054	XM_003613267.1	510	0	Medicago truncatula Sterol 4-alpha-methyl-oxidase (MTR_5g035190) mRNA, complete cds	K14424	SMO2	4-alpha-methyl-delta7-sterol-4alpha-methyl oxidase	http://www.genome.jp/dbget-bin/www_bget?ko:K14424	Q8VWZ8	968	2.8e-103	Methylsterol monooxygenase 2-2 OS=Arabidopsis thaliana GN=SMO2-2 PE=2 SV=1	PF04116	Fatty acid hydroxylase superfamily	GO:0055114//GO:0006633	oxidation-reduction process//fatty acid biosynthetic process	GO:0005506//GO:0016491	iron ion binding//oxidoreductase activity	--	--	KOG0873	C-4 sterol methyl oxidase
Cluster-2140.62858	1.82	3.57	1.85	2.9	0.64	1.65	0.98	1356	357486053	XP_003613314.1	1125	9.2e-121	Sterol 4-alpha-methyl-oxidase [Medicago truncatula]>gi|355514649|gb|AES96272.1| C-4 methylsterol oxidase [Medicago truncatula]	828294078	XM_012712779.1	504	0	PREDICTED: Cicer arietinum methylsterol monooxygenase 2-2-like (LOC101515062), transcript variant X1, mRNA	K14424	SMO2	4-alpha-methyl-delta7-sterol-4alpha-methyl oxidase	http://www.genome.jp/dbget-bin/www_bget?ko:K14424	Q8VWZ8	1001	3.1e-107	Methylsterol monooxygenase 2-2 OS=Arabidopsis thaliana GN=SMO2-2 PE=2 SV=1	PF04116	Fatty acid hydroxylase superfamily	GO:0055114//GO:0006633	oxidation-reduction process//fatty acid biosynthetic process	GO:0005506//GO:0016491	iron ion binding//oxidoreductase activity	--	--	KOG0873	C-4 sterol methyl oxidase
CPI
Cluster-2140.77401	68.37	83.03	85.38	74.62	74	79.9	67.67	1481	502130452	XP_004500654.1	1304	1.8e-141	PREDICTED: cycloeucalenol cycloisomerase isoform X1 [Cicer arietinum]	388504041	BT140292.1	690	0	Medicago truncatula clone JCVI-FLMt-7K6 unknown mRNA	K08246	CPI1	cycloeucalenol cycloisomerase	http://www.genome.jp/dbget-bin/www_bget?ko:K08246	Q9M643	1152	1e-124	Cycloeucalenol cycloisomerase OS=Arabidopsis thaliana GN=CPI1 PE=2 SV=1	--	--	--	--	--	--	--	--	--	--
Cluster-2140.52812	2.28	2.12	2.8	1.31	1.1	1.84	1.01	1609	502130452	XP_004500654.1	1300	5.5e-141	PREDICTED: cycloeucalenol cycloisomerase isoform X1 [Cicer arietinum]	357463614	XM_003602041.1	694	0	Medicago truncatula Cycloeucalenol cycloisomerase (MTR_3g089010) mRNA, complete cds	K08246	CPI1	cycloeucalenol cycloisomerase	http://www.genome.jp/dbget-bin/www_bget?ko:K08246	Q9M643	1148	3.3e-124	Cycloeucalenol cycloisomerase OS=Arabidopsis thaliana GN=CPI1 PE=2 SV=1	--	--	--	--	--	--	--	--	--	--
CYP51
Cluster-2140.73183	10.94	18.88	27.86	18.67	23.7	26	36.45	1917	803434278	BAR45707.1	2257	7.1e-252	cytochrome monooxygenase like [Pisum sativum]	84514130	DQ335779.1	1332	0	Medicago truncatula cytochrome P450 monooxygenase CYP51G1 (CYP51G1) mRNA, complete cds	K05917	CYP51	sterol 14-demethylase	http://www.genome.jp/dbget-bin/www_bget?ko:K05917	Q9SAA9	1971	1.4e-219	Sterol 14-demethylase OS=Arabidopsis thaliana GN=CYP51G1 PE=1 SV=1	PF00067	Cytochrome P450	GO:0055114	oxidation-reduction process	GO:0005506//GO:0020037//GO:0016705	iron ion binding//heme binding//oxidoreductase activity, acting on paired donors, with incorporation or reduction of molecular oxygen	--	--	KOG0684	Cytochrome P450
Cluster-2140.70550	282.07	230.8	272.13	231.79	195.15	250.68	151.85	1974	803434278	BAR45707.1	2252	2.8e-251	cytochrome monooxygenase like [Pisum sativum]	84514130	DQ335779.1	1372	0	Medicago truncatula cytochrome P450 monooxygenase CYP51G1 (CYP51G1) mRNA, complete cds	K05917	CYP51	sterol 14-demethylase	http://www.genome.jp/dbget-bin/www_bget?ko:K05917	Q9SAA9	1971	1.5e-219	Sterol 14-demethylase OS=Arabidopsis thaliana GN=CYP51G1 PE=1 SV=1	PF00067	Cytochrome P450	GO:0055114	oxidation-reduction process	GO:0020037//GO:0016705//GO:0005506	heme binding//oxidoreductase activity, acting on paired donors, with incorporation or reduction of molecular oxygen//iron ion binding	--	--	KOG0684	Cytochrome P450
Cluster-2140.65854	12.24	11.35	10.23	13.42	10.83	9.07	18.02	1942	803434278	BAR45707.1	2278	2.6e-254	cytochrome monooxygenase like [Pisum sativum]	84514130	DQ335779.1	1354	0	Medicago truncatula cytochrome P450 monooxygenase CYP51G1 (CYP51G1) mRNA, complete cds	K05917	CYP51	sterol 14-demethylase	http://www.genome.jp/dbget-bin/www_bget?ko:K05917	Q9SAA9	1975	5e-220	Sterol 14-demethylase OS=Arabidopsis thaliana GN=CYP51G1 PE=1 SV=1	PF00067	Cytochrome P450	GO:0055114	oxidation-reduction process	GO:0016705//GO:0020037//GO:0005506	oxidoreductase activity, acting on paired donors, with incorporation or reduction of molecular oxygen//heme binding//iron ion binding	--	--	KOG0684	Cytochrome P450
Cluster-2140.71941	17.62	9.58	16.67	23.2	22.75	16.65	4.83	1807	657371843	KEH17798.1	1650	1.6e-181	obtusifoliol-14-demethylase [Medicago truncatula]	84514130	DQ335779.1	963	0	Medicago truncatula cytochrome P450 monooxygenase CYP51G1 (CYP51G1) mRNA, complete cds	K05917	CYP51	sterol 14-demethylase	http://www.genome.jp/dbget-bin/www_bget?ko:K05917	Q9SAA9	1445	1.3e-158	Sterol 14-demethylase OS=Arabidopsis thaliana GN=CYP51G1 PE=1 SV=1	PF00067	Cytochrome P450	GO:0055114	oxidation-reduction process	GO:0020037//GO:0016705//GO:0005506	heme binding//oxidoreductase activity, acting on paired donors, with incorporation or reduction of molecular oxygen//iron ion binding	--	--	KOG0684	Cytochrome P450
Cluster-2140.84199	5.1	6.2	6.62	5.94	5.25	5.33	8.3	1687	657371843	KEH17798.1	1666	2.1e-183	obtusifoliol-14-demethylase [Medicago truncatula]	84514130	DQ335779.1	963	0	Medicago truncatula cytochrome P450 monooxygenase CYP51G1 (CYP51G1) mRNA, complete cds	K05917	CYP51	sterol 14-demethylase	http://www.genome.jp/dbget-bin/www_bget?ko:K05917	Q9SAA9	1458	3.9e-160	Sterol 14-demethylase OS=Arabidopsis thaliana GN=CYP51G1 PE=1 SV=1	PF00067	Cytochrome P450	GO:0055114	oxidation-reduction process	GO:0020037//GO:0016705//GO:0005506	heme binding//oxidoreductase activity, acting on paired donors, with incorporation or reduction of molecular oxygen//iron ion binding	--	--	KOG0684	Cytochrome P450
Cluster-2140.65644	5.66	0.56	3.65	4.37	6.05	0.98	1.33	1589	803434278	BAR45707.1	2044	2.9e-227	cytochrome monooxygenase like [Pisum sativum]	84514130	DQ335779.1	1219	0	Medicago truncatula cytochrome P450 monooxygenase CYP51G1 (CYP51G1) mRNA, complete cds	K05917	CYP51	sterol 14-demethylase	http://www.genome.jp/dbget-bin/www_bget?ko:K05917	Q9SAA9	1831	2e-203	Sterol 14-demethylase OS=Arabidopsis thaliana GN=CYP51G1 PE=1 SV=1	PF00067	Cytochrome P450	GO:0055114	oxidation-reduction process	GO:0005506//GO:0016705//GO:0020037	iron ion binding//oxidoreductase activity, acting on paired donors, with incorporation or reduction of molecular oxygen//heme binding	--	--	KOG0684	Cytochrome P450
C14-R
Cluster-2140.69242	47.06	42.49	46.49	45.78	43.17	50.02	40.47	2325	657403245	KEH42106.1	1085	6.8e-116	sterol C-14 reductase [Medicago truncatula]	828306699	XM_004497543.2	618	0	PREDICTED: Cicer arietinum delta(14)-sterol reductase (LOC101512523), mRNA	--	--	--	--	Q9LDR4	1026	6.6e-110	Delta(14)-sterol reductase OS=Arabidopsis thaliana GN=FK PE=1 SV=2	PF01222//PF11960	Ergosterol biosynthesis ERG4/ERG24 family//Domain of unknown function (DUF3474)	GO:0055114	oxidation-reduction process	GO:0016717	oxidoreductase activity, acting on paired donors, with oxidation of a pair of donors resulting in the reduction of molecular oxygen to two molecules of water	GO:0016020	membrane	KOG1435	Sterol reductase/lamin B receptor
Cluster-2140.69243	39.41	35.07	50.4	38.03	32.24	25.99	28.33	2792	657403245	KEH42106.1	1082	1.8e-115	sterol C-14 reductase [Medicago truncatula]	828306699	XM_004497543.2	618	0	PREDICTED: Cicer arietinum delta(14)-sterol reductase (LOC101512523), mRNA	--	--	--	--	Q9LDR4	1023	1.8e-109	Delta(14)-sterol reductase OS=Arabidopsis thaliana GN=FK PE=1 SV=2	PF11960//PF01222	Domain of unknown function (DUF3474)//Ergosterol biosynthesis ERG4/ERG24 family	GO:0055114	oxidation-reduction process	GO:0016717	oxidoreductase activity, acting on paired donors, with oxidation of a pair of donors resulting in the reduction of molecular oxygen to two molecules of water	GO:0016020	membrane	KOG1435	Sterol reductase/lamin B receptor
Cluster-2140.69244	9.46	9	12.09	10.41	7.87	8.63	7.58	2469	657403245	KEH42106.1	902	1.2e-94	sterol C-14 reductase [Medicago truncatula]	821594481	LN846349.1	484	0	Trifolium pratense genome assembly redclover, chromosome : chr1	--	--	--	--	Q9LDR4	678	1.6e-69	Delta(14)-sterol reductase OS=Arabidopsis thaliana GN=FK PE=1 SV=2	PF01222	Ergosterol biosynthesis ERG4/ERG24 family	--	--	--	--	GO:0016020	membrane	KOG1435	Sterol reductase/lamin B receptor
Cluster-2140.56203	78.36	69.03	86.59	82.42	63.69	65.34	62.62	783	657403245	KEH42106.1	689	1.9e-70	sterol C-14 reductase [Medicago truncatula]	828306699	XM_004497543.2	357	0	PREDICTED: Cicer arietinum delta(14)-sterol reductase (LOC101512523), mRNA	--	--	--	--	Q9LDR4	461	7.3e-45	Delta(14)-sterol reductase OS=Arabidopsis thaliana GN=FK PE=1 SV=2	PF01222	Ergosterol biosynthesis ERG4/ERG24 family	--	--	--	--	GO:0016020	membrane	--	--
8,7 SI
Cluster-2140.71662	277.98	204.6	314.74	185.81	118	143.84	204.28	1180	657383335	KEH27064.1	1085	3.5e-116	C-8,7 sterol isomerase, putative [Medicago truncatula]	388509959	BT143252.1	536	0	Medicago truncatula clone JCVI-FLMt-2H9 unknown mRNA	K01824	EBP	cholestenol delta-isomerase	http://www.genome.jp/dbget-bin/www_bget?ko:K01824	O48962	773	7.3e-81	Probable 3-beta-hydroxysteroid-Delta(8),Delta(7)-isomerase OS=Arabidopsis thaliana GN=At1g20050 PE=2 SV=1	PF05241//PF14721	Emopamil binding protein//Apoptosis-inducing factor, mitochondrion-associated, C-term	GO:0016125//GO:0006694	sterol metabolic process//steroid biosynthetic process	GO:0047750//GO:0046983	cholestenol delta-isomerase activity//protein dimerization activity	GO:0016021	integral component of membrane	--	--
C5-SD
Cluster-2140.68714	186.47	185.37	226.1	173.73	140.14	130.42	87.44	733	657381363	KEH25363.1	798	4.1e-83	delta(7)-sterol-C5(6)-desaturase-like protein [Medicago truncatula]	828293494	XM_004489481.2	337	1.47e-174	PREDICTED: Cicer arietinum delta(7)-sterol-C5(6)-desaturase-like (LOC101511716), mRNA	K00227	SC5DL, ERG3	delta7-sterol 5-desaturase	http://www.genome.jp/dbget-bin/www_bget?ko:K00227	Q39208	725	1.7e-75	Delta(7)-sterol-C5(6)-desaturase 1 OS=Arabidopsis thaliana GN=STE1 PE=1 SV=2	PF04116	Fatty acid hydroxylase superfamily	GO:0055114//GO:0006633	oxidation-reduction process//fatty acid biosynthetic process	GO:0005506//GO:0016491	iron ion binding//oxidoreductase activity	--	--	KOG0872	Sterol C5 desaturase
Cluster-2140.72000	89.86	90.74	89.93	68.15	61.23	45.97	55.86	707	657381363	KEH25363.1	798	3.9e-83	delta(7)-sterol-C5(6)-desaturase-like protein [Medicago truncatula]	828293494	XM_004489481.2	337	1.42e-174	PREDICTED: Cicer arietinum delta(7)-sterol-C5(6)-desaturase-like (LOC101511716), mRNA	K00227	SC5DL, ERG3	delta7-sterol 5-desaturase	http://www.genome.jp/dbget-bin/www_bget?ko:K00227	Q39208	725	1.6e-75	Delta(7)-sterol-C5(6)-desaturase 1 OS=Arabidopsis thaliana GN=STE1 PE=1 SV=2	PF04116	Fatty acid hydroxylase superfamily	GO:0006633//GO:0055114	fatty acid biosynthetic process//oxidation-reduction process	GO:0016491//GO:0005506	oxidoreductase activity//iron ion binding	--	--	KOG0872	Sterol C5 desaturase
7-DR
Cluster-2140.70707	221.68	218.14	246.79	168.99	169.11	177.36	152.57	967	828323782	XP_012573268.1	1712	5.6e-189	PREDICTED: 7-dehydrocholesterol reductase [Cicer arietinum]	828323781	XM_012717814.1	820	0	PREDICTED: Cicer arietinum 7-dehydrocholesterol reductase (LOC101512763), mRNA	K00213	DHCR7	7-dehydrocholesterol reductase	http://www.genome.jp/dbget-bin/www_bget?ko:K00213	Q9LDU6	1613	2.4e-178	7-dehydrocholesterol reductase OS=Arabidopsis thaliana GN=DWF5 PE=1 SV=1	PF01222	Ergosterol biosynthesis ERG4/ERG24 family	--	--	--	--	GO:0016020	membrane	KOG1435	Sterol reductase/lamin B receptor
