# Supplementary material for: Comparative Transcriptome Analysis Identifies Genes Involved in Diosgenin Biosynthesis in Trigonella foenum-graecum L
Source: Molecules. 2019 Jan 1;24(1):140. doi: 10.3390/molecules24010140 (PMC6337231; doi:10.3390/molecules24010140)
Supplement: Supplementary file 1 [file molecules-24-00140-s001.zip › supplementary files/Table S2.xlsx]

## Sheet: Sheet1
gene_id	MJ6	MJ12	MJ24	MJ48	MJ72	MJ120	CK24	Gene Length	NR GI	NR ID	NR Score	NR Evalue	NR Description	NT GI	NT ID	NT Score	NT Evalue	NT Description	KO ID	KO Name	KO Description	Http Link	Swissprot ID	Swissprot Score	Swissprot Evalue	Swissprot Description	PFAM ID	PFAM description	Gene Ontology Biological Pathway	BP Description	Gene Ontology Molecular Function	MF Description	Gene Ontology Cellular Component	CC Description	KOG ID	KOG Description
Cluster-2140.106576	31.26	24.65	23.31	25.22	29.86	18.93	5.07	1719	657380674	KEH24777.1	2406	3.3e-269	cytochrome P450 family protein [Medicago truncatula]	821594491	LN846355.1	1017	0	Trifolium pratense genome assembly redclover, chromosome : chr7	--	--	--	--	Q9FVS9	978	1.8e-104	Alkane hydroxylase MAH1 OS=Arabidopsis thaliana GN=CYP96A15 PE=2 SV=1	PF00067	Cytochrome P450	GO:0055114	oxidation-reduction process	GO:0005506//GO:0016705//GO:0020037	iron ion binding//oxidoreductase activity, acting on paired donors, with incorporation or reduction of molecular oxygen//heme binding	--	--	--	--
Cluster-2140.36018	2.63	7.66	19.16	12.32	4.7	16.31	0	1761	357494835	XP_003617706.1	1958	3e-217	Cytochrome P450 71D10 [Medicago truncatula]>gi|355519041|gb|AET00665.1| cytochrome P450 family 71 protein [Medicago truncatula]	357494834	XM_003617658.1	853	0	Medicago truncatula Cytochrome P450 71D10 (MTR_5g094570) mRNA, complete cds	--	--	--	--	O48923	1622	3.9e-179	Cytochrome P450 71D10 OS=Glycine max GN=CYP71D10 PE=2 SV=1	PF01418//PF00067	Helix-turn-helix domain, rpiR family//Cytochrome P450	GO:0006355//GO:0055114	regulation of transcription, DNA-templated//oxidation-reduction process	GO:0003700//GO:0005506//GO:0016705//GO:0020037	transcription factor activity, sequence-specific DNA binding//iron ion binding//oxidoreductase activity, acting on paired donors, with incorporation or reduction of molecular oxygen//heme binding	GO:0005667	transcription factor complex	--	--
Cluster-2140.36994	2.19	8.53	15.94	13.1	3.31	15.29	0	1801	657385968	AET00662.2	1882	2e-208	cytochrome P450 family 71 protein [Medicago truncatula]	357494834	XM_003617658.1	838	0	Medicago truncatula Cytochrome P450 71D10 (MTR_5g094570) mRNA, complete cds	--	--	--	--	O48923	1575	1.1e-173	Cytochrome P450 71D10 OS=Glycine max GN=CYP71D10 PE=2 SV=1	PF00067//PF01418	Cytochrome P450//Helix-turn-helix domain, rpiR family	GO:0055114//GO:0006355	oxidation-reduction process//regulation of transcription, DNA-templated	GO:0016705//GO:0020037//GO:0003700//GO:0005506	oxidoreductase activity, acting on paired donors, with incorporation or reduction of molecular oxygen//heme binding//transcription factor activity, sequence-specific DNA binding//iron ion binding	GO:0005667	transcription factor complex	--	--
Cluster-2140.54544	29.22	53.46	89.19	75	84.49	54.43	43.81	2215	657375863	KEH21079.1	2601	1.1e-291	cytochrome P450 family 94 protein [Medicago truncatula]	828317360	XM_004503644.2	873	0	PREDICTED: Cicer arietinum cytochrome P450 86A8 (LOC101495684), mRNA	K15398	CYP86A4S	fatty acid omega-hydroxylase	http://www.genome.jp/dbget-bin/www_bget?ko:K15398	O23066	2029	3.1e-226	Cytochrome P450 86A2 OS=Arabidopsis thaliana GN=CYP86A2 PE=1 SV=1	PF06580//PF00067	Histidine kinase//Cytochrome P450	GO:0000160//GO:0055114//GO:0016310	phosphorelay signal transduction system//oxidation-reduction process//phosphorylation	GO:0005506//GO:0016705//GO:0020037//GO:0000155	iron ion binding//oxidoreductase activity, acting on paired donors, with incorporation or reduction of molecular oxygen//heme binding//phosphorelay sensor kinase activity	GO:0009365//GO:0016021	protein histidine kinase complex//integral component of membrane	--	--
Cluster-2140.58933	8	13.6	22.07	35.89	33.25	28.71	4.05	1520	357490781	XP_003615678.1	1295	2e-140	Cytochrome P450 [Medicago truncatula]>gi|355517013|gb|AES98636.1| cytochrome P450 family 71 protein [Medicago truncatula]	357490780	XM_003615630.1	753	0	Medicago truncatula Cytochrome P450 (MTR_5g070920) mRNA, complete cds	--	--	--	--	H2DH18	851	8.5e-90	Cytochrome P450 CYP736A12 OS=Panax ginseng PE=2 SV=1	PF01175//PF00067	Urocanase//Cytochrome P450	GO:0006547//GO:0055114	histidine metabolic process//oxidation-reduction process	GO:0016153//GO:0016705//GO:0020037//GO:0005506	urocanate hydratase activity//oxidoreductase activity, acting on paired donors, with incorporation or reduction of molecular oxygen//heme binding//iron ion binding	--	--	--	--
Cluster-2140.62431	18.21	6.14	18.26	7.18	29.85	10.61	6.43	7438	657375014	AET03943.2	1635	3.7e-179	cytochrome P450 family 90 protein [Medicago truncatula]	828326620	XM_004509240.2	593	0	PREDICTED: Cicer arietinum cytochrome P450 90B1-like (LOC101500152), transcript variant X2, mRNA	K09587	CYP90B1, DWF4	steroid 22-alpha-hydroxylase	http://www.genome.jp/dbget-bin/www_bget?ko:K09587	O64989	1319	2.2e-143	Cytochrome P450 90B1 OS=Arabidopsis thaliana GN=CYP90B1 PE=1 SV=2	PF06416//PF15184//PF05491//PF00067	Protein of unknown function (DUF1076)//Mitochondrial import receptor subunit TOM6 homolog//Holliday junction DNA helicase ruvB C-terminus//Cytochrome P450	GO:0072519//GO:0055114//GO:0016567//GO:0006281//GO:0006310	parasitism//oxidation-reduction process//protein ubiquitination//DNA repair//DNA recombination	GO:0020037//GO:0003677//GO:0004842//GO:0005506//GO:0016705//GO:0009378	heme binding//DNA binding//ubiquitin-protein transferase activity//iron ion binding//oxidoreductase activity, acting on paired donors, with incorporation or reduction of molecular oxygen//four-way junction helicase activity	GO:0005742//GO:0009379//GO:0005657	mitochondrial outer membrane translocase complex//Holliday junction helicase complex//replication fork	--	--
Cluster-2140.66583	220.6	176.7	104.5	43.07	20.69	20.1	15.04	2096	357453003	XP_003596778.1	2297	1.8e-256	Cytochrome P450 [Medicago truncatula]>gi|355485826|gb|AES67029.1| cytochrome P450 family 94 protein [Medicago truncatula]	343791050	AC235092.3	1165	0	Medicago truncatula strain A17 clone mth2-24c5, complete sequence	--	--	--	--	Q9ZUX1	1441	4.5e-158	Cytochrome P450 94C1 OS=Arabidopsis thaliana GN=CYP94C1 PE=2 SV=1	PF00067	Cytochrome P450	GO:0055114	oxidation-reduction process	GO:0016705//GO:0020037//GO:0005506	oxidoreductase activity, acting on paired donors, with incorporation or reduction of molecular oxygen//heme binding//iron ion binding	--	--	--	--
Cluster-2140.68672	21.3	8.11	37.09	31.76	23.6	14.41	3.8	3221	357515557	XP_003628067.1	1884	2.1e-208	Cytochrome P450 monooxygenase CYP72A65 [Medicago truncatula]>gi|355522089|gb|AET02543.1| cytochrome P450 family 72 protein [Medicago truncatula]	84514140	DQ335784.1	929	0	Medicago truncatula cytochrome P450 monooxygenase CYP72A65 (CYP72A65) mRNA, complete cds	--	--	--	--	H1A981	1878	1.5e-208	11-oxo-beta-amyrin 30-oxidase OS=Medicago truncatula GN=CYP72A63 PE=1 SV=1	PF13994//PF00067	PgaD-like protein//Cytochrome P450	GO:0042710//GO:0055114	biofilm formation//oxidation-reduction process	GO:0005506//GO:0016705//GO:0020037	iron ion binding//oxidoreductase activity, acting on paired donors, with incorporation or reduction of molecular oxygen//heme binding	--	--	--	--
Cluster-2140.71598	899.32	910.08	1108.7	871.06	703.74	612.23	215.13	1907	84514153	ABC59085.1	2586	5e-290	cytochrome P450 monooxygenase CYP93E2 [Medicago truncatula]>gi|657377775|gb|KEH22619.1| cytochrome P450 family monooxygenase [Medicago truncatula]	84514152	DQ335790.1	1301	0	Medicago truncatula cytochrome P450 monooxygenase CYP93E2 (CYP93E2) mRNA, complete cds	K15814	CYP93E1	beta-amyrin 24-hydroxylase	http://www.genome.jp/dbget-bin/www_bget?ko:K15814	Q9XHC6	2180	8.3e-244	Beta-amyrin 24-hydroxylase OS=Glycine max GN=CYP93E1 PE=1 SV=1	PF00067//PF00283	Cytochrome P450//Cytochrome b559, alpha (gene psbE) and beta (gene psbF)subunits	GO:0055114//GO:0015979	oxidation-reduction process//photosynthesis	GO:0020037//GO:0016705//GO:0005506	heme binding//oxidoreductase activity, acting on paired donors, with incorporation or reduction of molecular oxygen//iron ion binding	--	--	--	--
Cluster-2140.72896	3.62	4.03	5.16	9.26	0.75	9.05	0.37	7519	657375014	AET03943.2	1635	3.7e-179	cytochrome P450 family 90 protein [Medicago truncatula]	828326620	XM_004509240.2	593	0	PREDICTED: Cicer arietinum cytochrome P450 90B1-like (LOC101500152), transcript variant X2, mRNA	K09587	CYP90B1, DWF4	steroid 22-alpha-hydroxylase	http://www.genome.jp/dbget-bin/www_bget?ko:K09587	O64989	1319	2.3e-143	Cytochrome P450 90B1 OS=Arabidopsis thaliana GN=CYP90B1 PE=1 SV=2	PF06416//PF15184//PF05491//PF00067	Protein of unknown function (DUF1076)//Mitochondrial import receptor subunit TOM6 homolog//Holliday junction DNA helicase ruvB C-terminus//Cytochrome P450	GO:0072519//GO:0055114//GO:0016567//GO:0006281//GO:0006310	parasitism//oxidation-reduction process//protein ubiquitination//DNA repair//DNA recombination	GO:0020037//GO:0003677//GO:0004842//GO:0005506//GO:0016705//GO:0009378	heme binding//DNA binding//ubiquitin-protein transferase activity//iron ion binding//oxidoreductase activity, acting on paired donors, with incorporation or reduction of molecular oxygen//four-way junction helicase activity	GO:0005742//GO:0009379//GO:0005657	mitochondrial outer membrane translocase complex//Holliday junction helicase complex//replication fork	--	--
Cluster-2140.75361	101.49	85.96	40.07	18.77	14.05	12.74	5.75	1816	357471877	XP_003606223.1	2323	1.5e-259	Cytochrome P450 94A1 [Medicago truncatula]>gi|84514169|gb|ABC59093.1| cytochrome P450 monooxygenase CYP94C9 [Medicago truncatula]>gi|355507278|gb|AES88420.1| cytochrome P450 family 94 protein [Medicago truncatula]	53749501	AC127021.25	713	0	Medicago truncatula clone mth2-5e5, complete sequence	--	--	--	--	Q9ZUX1	1477	2.6e-162	Cytochrome P450 94C1 OS=Arabidopsis thaliana GN=CYP94C1 PE=2 SV=1	PF00067	Cytochrome P450	GO:0055114	oxidation-reduction process	GO:0005506//GO:0020037//GO:0016705	iron ion binding//heme binding//oxidoreductase activity, acting on paired donors, with incorporation or reduction of molecular oxygen	--	--	--	--
Cluster-2140.75931	338.73	222.15	253.76	206.92	181.8	149.73	110.24	1218	371940450	BAL45199.1	1642	9.2e-181	cytochrome P450 monooxygenase [Medicago truncatula]	388507961	BT142253.1	866	0	Medicago truncatula clone JCVI-FLMt-18K9 unknown mRNA	--	--	--	--	H1A988	967	2.4e-103	11-oxo-beta-amyrin 30-oxidase OS=Glycyrrhiza uralensis GN=CYP72A154 PE=1 SV=1	PF00067	Cytochrome P450	GO:0055114	oxidation-reduction process	GO:0016705//GO:0020037//GO:0005506	oxidoreductase activity, acting on paired donors, with incorporation or reduction of molecular oxygen//heme binding//iron ion binding	--	--	--	--
Cluster-2140.85275	47.9	48.42	51.62	35.06	3.85	32.21	16.97	7437	657375014	AET03943.2	1635	3.7e-179	cytochrome P450 family 90 protein [Medicago truncatula]	828326620	XM_004509240.2	593	0	PREDICTED: Cicer arietinum cytochrome P450 90B1-like (LOC101500152), transcript variant X2, mRNA	K09587	CYP90B1, DWF4	steroid 22-alpha-hydroxylase	http://www.genome.jp/dbget-bin/www_bget?ko:K09587	O64989	1319	2.2e-143	Cytochrome P450 90B1 OS=Arabidopsis thaliana GN=CYP90B1 PE=1 SV=2	PF06416//PF15184//PF00067//PF05491	Protein of unknown function (DUF1076)//Mitochondrial import receptor subunit TOM6 homolog//Cytochrome P450//Holliday junction DNA helicase ruvB C-terminus	GO:0006310//GO:0072519//GO:0055114//GO:0006281//GO:0016567	DNA recombination//parasitism//oxidation-reduction process//DNA repair//protein ubiquitination	GO:0005506//GO:0016705//GO:0009378//GO:0020037//GO:0004842//GO:0003677	iron ion binding//oxidoreductase activity, acting on paired donors, with incorporation or reduction of molecular oxygen//four-way junction helicase activity//heme binding//ubiquitin-protein transferase activity//DNA binding	GO:0005657//GO:0005742//GO:0009379	replication fork//mitochondrial outer membrane translocase complex//Holliday junction helicase complex	--	--
Cluster-2140.91604	30.06	26.11	42.16	41.54	34.81	29.79	16.7	2048	657393172	KEH34014.1	1593	7.5e-175	cytochrome P450 family 71 protein [Medicago truncatula]	828322198	XM_004506658.2	533	0	PREDICTED: Cicer arietinum cytochrome P450 71D9-like (LOC101494712), transcript variant X1, mRNA	--	--	--	--	O22307	1070	4.6e-115	Cytochrome P450 71D11 (Fragment) OS=Lotus japonicus GN=CYP71D11 PE=2 SV=1	PF00067//PF01531	Cytochrome P450//Glycosyl transferase family 11	GO:0055114//GO:0009247//GO:0005975//GO:0001575	oxidation-reduction process//glycolipid biosynthetic process//carbohydrate metabolic process//globoside metabolic process	GO:0020037//GO:0008107//GO:0005506//GO:0016705	heme binding//galactoside 2-alpha-L-fucosyltransferase activity//iron ion binding//oxidoreductase activity, acting on paired donors, with incorporation or reduction of molecular oxygen	GO:0016020	membrane	--	--
Cluster-2140.71928	319.11	270.52	166.45	155.08	138.31	134.14	75.78	1719	357482743	XP_003611658.1	2098	1.7e-233	Isoflavone 2'-hydroxylase [Medicago truncatula]>gi|355512993|gb|AES94616.1| cytochrome P450 family 81 protein [Medicago truncatula]	357482742	XM_003611610.1	1064	0	Medicago truncatula Isoflavone 2'-hydroxylase (MTR_5g016410) mRNA, complete cds	K13260	CYP81E1_7	isoflavone 2'-hydroxylase	http://www.genome.jp/dbget-bin/www_bget?ko:K13260	Q6WNQ8	2080	3e-232	Cytochrome P450 81E8 OS=Medicago truncatula GN=CYP81E8 PE=2 SV=1	PF00067	Cytochrome P450	GO:0055114	oxidation-reduction process	GO:0020037//GO:0016705//GO:0005506	heme binding//oxidoreductase activity, acting on paired donors, with incorporation or reduction of molecular oxygen//iron ion binding	--	--	--	--
