# Supplementary material for: Comparative Transcriptome Analysis Identifies Genes Involved in Diosgenin Biosynthesis in Trigonella foenum-graecum L
Source: Molecules. 2019 Jan 1;24(1):140. doi: 10.3390/molecules24010140 (PMC6337231; doi:10.3390/molecules24010140)
Supplement: Supplementary file 1 [file molecules-24-00140-s001.zip › supplementary files/Table S3.xlsx]

## Sheet: Sheet1
gene_id	MJ6	MJ12	MJ24	MJ48	MJ72	MJ120	CK24	Gene Length	NR GI	NR ID	NR Score	NR Evalue	NR Description	NT GI	NT ID	NT Score	NT Evalue	NT Description	KO ID	KO Name	KO Description	Http Link	Swissprot ID	Swissprot Score	Swissprot Evalue	Swissprot Description	PFAM ID	PFAM description	Gene Ontology Biological Pathway	BP Description	Gene Ontology Molecular Function	MF Description	Gene Ontology Cellular Component	CC Description	KOG ID	KOG Description
Cluster-2140.60891	80.85	58.39	73.07	54.65	41.31	31.94	24.75	2448	357445733	XP_003593144.1	1055	2.2e-112	Glucosyltransferase [Medicago truncatula]>gi|355482192|gb|AES63395.1| UDP-glucosyltransferase family protein [Medicago truncatula]	164421292	AC187356.2	756	0	Medicago truncatula chromosome 2 BAC clone mth2-81c8, complete sequence	K18823	UGT91H4	soyasaponin III rhamnosyltransferase	http://www.genome.jp/dbget-bin/www_bget?ko:K18823	D4Q9Z5	921	1e-97	Soyasaponin III rhamnosyltransferase OS=Glycine max GN=GmSGT3 PE=1 SV=1	PF13867//PF04101//PF00201	Sin3 binding region of histone deacetylase complex subunit SAP30//Glycosyltransferase family 28 C-terminal domain//UDP-glucoronosyl and UDP-glucosyl transferase	GO:0008152	metabolic process	GO:0005515//GO:0016758	protein binding//transferase activity, transferring hexosyl groups	--	--	--	--
Cluster-2140.47879	34.01	26.11	34.1	24.72	15.29	14.65	11.86	2169	657405612	KEH44084.1	2173	4.4e-242	limonoid UDP-glucosyltransferase-like protein [Medicago truncatula]	46358126	AC147407.10	875	0	Medicago truncatula clone mth2-159b14, complete sequence	--	--	--	--	Q9MB73	1380	5.5e-151	Limonoid UDP-glucosyltransferase OS=Citrus unshiu PE=2 SV=1	PF04101//PF00201	Glycosyltransferase family 28 C-terminal domain//UDP-glucoronosyl and UDP-glucosyl transferase	GO:0008152	metabolic process	GO:0016758	transferase activity, transferring hexosyl groups	--	--	--	--
Cluster-2140.105732	130.56	98.93	36.29	32.8	46.53	35.93	5.21	2161	357462847	XP_003601705.1	2141	2.2e-238	O-glucosyltransferase [Medicago truncatula]>gi|355490753|gb|AES71956.1| flavonoid glucosyltransferase [Medicago truncatula]	115345453	AC166237.12	1038	0	Medicago truncatula clone mth2-6a22, complete sequence	--	--	--	--	F8WKW0	1311	5.5e-143	Crocetin glucosyltransferase, chloroplastic OS=Gardenia jasminoides GN=UGT75L6 PE=1 SV=1	PF12106//PF03033//PF04101//PF00201	Colicin C terminal ribonuclease domain//Glycosyltransferase family 28 N-terminal domain//Glycosyltransferase family 28 C-terminal domain//UDP-glucoronosyl and UDP-glucosyl transferase	GO:0030259//GO:0051252//GO:0005975//GO:0008152	lipid glycosylation//regulation of RNA metabolic process//carbohydrate metabolic process//metabolic process	GO:0016758//GO:0004540	transferase activity, transferring hexosyl groups//ribonuclease activity	--	--	--	--
Cluster-2140.93717	285.95	107.22	73.66	65.79	78.72	92.93	5.4	2139	357504707	XP_003622642.1	2052	4.7e-228	Hydroquinone glucosyltransferase [Medicago truncatula]>gi|657370277|gb|KEH16440.1| UDP-glucosyltransferase family protein [Medicago truncatula]>gi|657370819|gb|KEH16876.1| UDP-glucosyltransferase family protein [Medicago truncatula]	197927608	AC146693.31	1098	0	Medicago truncatula clone mth2-104c7, complete sequence	K08237	E2.4.1.218	hydroquinone glucosyltransferase	http://www.genome.jp/dbget-bin/www_bget?ko:K08237	Q9AR73	1134	1.8e-122	Hydroquinone glucosyltransferase OS=Rauvolfia serpentina GN=AS PE=1 SV=1	PF09268//PF00201	Clathrin, heavy-chain linker//UDP-glucoronosyl and UDP-glucosyl transferase	GO:0006886//GO:0016192//GO:0008152	intracellular protein transport//vesicle-mediated transport//metabolic process	GO:0016758//GO:0005198	transferase activity, transferring hexosyl groups//structural molecule activity	GO:0030132//GO:0030130	clathrin coat of coated pit//clathrin coat of trans-Golgi network vesicle	--	--
Cluster-2140.38827	53.01	47.25	16.63	9.62	18.83	8.54	1.14	2136	657370816	KEH16873.1	2035	4.4e-226	UDP-glucosyltransferase family protein [Medicago truncatula]	197927608	AC146693.31	1041	0	Medicago truncatula clone mth2-104c7, complete sequence	K08237	E2.4.1.218	hydroquinone glucosyltransferase	http://www.genome.jp/dbget-bin/www_bget?ko:K08237	Q9AR73	1131	4.1e-122	Hydroquinone glucosyltransferase OS=Rauvolfia serpentina GN=AS PE=1 SV=1	PF09268//PF00201	Clathrin, heavy-chain linker//UDP-glucoronosyl and UDP-glucosyl transferase	GO:0016192//GO:0008152//GO:0006886	vesicle-mediated transport//metabolic process//intracellular protein transport	GO:0016758//GO:0005198	transferase activity, transferring hexosyl groups//structural molecule activity	GO:0030132//GO:0030130	clathrin coat of coated pit//clathrin coat of trans-Golgi network vesicle	--	--
Cluster-2140.58132	69.69	47.11	38.26	37.18	39.9	41.95	6.51	2086	657389153	KEH30903.1	1593	7.6e-175	UDP-glucosyltransferase 73B2 [Medicago truncatula]	52353814	AC136449.21	753	0	Medicago truncatula clone mth2-11k13, complete sequence	K14595	AOG	abscisate beta-glucosyltransferase	http://www.genome.jp/dbget-bin/www_bget?ko:K14595	Q8W3P8	1271	2.3e-138	Abscisate beta-glucosyltransferase OS=Phaseolus angularis GN=AOG PE=1 SV=1	PF00201	UDP-glucoronosyl and UDP-glucosyl transferase	GO:0008152	metabolic process	GO:0016758	transferase activity, transferring hexosyl groups	--	--	--	--
Cluster-2140.74546	308.52	295.07	405.76	323.15	280.03	210.21	73.87	2015	657389152	KEH30902.1	2312	3.1e-258	flavonoid glucosyltransferase [Medicago truncatula]	52353814	AC136449.21	1266	0	Medicago truncatula clone mth2-11k13, complete sequence	--	--	--	--	Q2V6J9	1295	3.7e-141	UDP-glucose flavonoid 3-O-glucosyltransferase 7 OS=Fragaria ananassa GN=GT7 PE=1 SV=1	PF00201	UDP-glucoronosyl and UDP-glucosyl transferase	GO:0008152	metabolic process	GO:0016758	transferase activity, transferring hexosyl groups	--	--	--	--
Cluster-2140.85954	275.68	180.31	235.31	200.96	171.22	132.8	86.24	1961	357482789	XP_003611681.1	2274	7.7e-254	Anthocyanin 3'-O-beta-glucosyltransferase [Medicago truncatula]>gi|355513016|gb|AES94639.1| UDP-glucosyltransferase family protein [Medicago truncatula]	74038204	CT025837.1	1210	0	Medicago truncatula chromosome 5 clone mth2-28f11, COMPLETE SEQUENCE	K18822	UGT73P2	soyasapogenol B glucuronide galactosyltransferase	http://www.genome.jp/dbget-bin/www_bget?ko:K18822	D4Q9Z4	1991	7.1e-222	Soyasapogenol B glucuronide galactosyltransferase OS=Glycine max GN=GmSGT2 PE=1 SV=1	PF00201	UDP-glucoronosyl and UDP-glucosyl transferase	GO:0008152	metabolic process	GO:0016758	transferase activity, transferring hexosyl groups	--	--	--	--
Cluster-2140.47463	95.86	80.01	26.92	22.79	27.88	15.99	2.41	1937	357504707	XP_003622642.1	2013	1.4e-223	Hydroquinone glucosyltransferase [Medicago truncatula]>gi|657370277|gb|KEH16440.1| UDP-glucosyltransferase family protein [Medicago truncatula]>gi|657370819|gb|KEH16876.1| UDP-glucosyltransferase family protein [Medicago truncatula]	197927608	AC146693.31	1104	0	Medicago truncatula clone mth2-104c7, complete sequence	K08237	E2.4.1.218	hydroquinone glucosyltransferase	http://www.genome.jp/dbget-bin/www_bget?ko:K08237	Q9AR73	1111	7.7e-120	Hydroquinone glucosyltransferase OS=Rauvolfia serpentina GN=AS PE=1 SV=1	PF00201	UDP-glucoronosyl and UDP-glucosyl transferase	GO:0008152	metabolic process	GO:0016758	transferase activity, transferring hexosyl groups	--	--	--	--
Cluster-2140.64052	66.68	55.66	44.92	51.11	27.59	25.03	19.69	1861	357510861	XP_003625719.1	2264	1.1e-252	Glucosyltransferase [Medicago truncatula]>gi|355500734|gb|AES81937.1| UDP-glucosyltransferase family protein [Medicago truncatula]	148746266	AC151461.50	1277	0	Medicago truncatula clone mth2-39h15, complete sequence	K13496	UGT73C	UDP-glucosyl transferase 73C	http://www.genome.jp/dbget-bin/www_bget?ko:K13496	Q9ZQ96	1144	1.1e-123	UDP-glycosyltransferase 73C3 OS=Arabidopsis thaliana GN=UGT73C3 PE=2 SV=1	PF00201	UDP-glucoronosyl and UDP-glucosyl transferase	GO:0008152	metabolic process	GO:0016758	transferase activity, transferring hexosyl groups	--	--	--	--
Cluster-2140.71765	492.64	465.36	464.84	431.25	487.34	280.49	223.31	1859	357470367	XP_003605468.1	2133	1.6e-237	UDP-glucuronosyltransferase 2B5 [Medicago truncatula]>gi|57790330|gb|AAW56091.1| triterpene UDP-glucosyl transferase UGT73K1 [Medicago truncatula]>gi|355506523|gb|AES87665.1| flavonoid glucosyltransferase [Medicago truncatula]>gi|388495756|gb|AFK35944.1| unknown [Medicago truncatula]	357470366	XM_003605420.1	981	0	Medicago truncatula UDP-glucuronosyltransferase 2B5 (MTR_4g031800) mRNA, complete cds	--	--	--	--	Q2V6J9	895	8.2e-95	UDP-glucose flavonoid 3-O-glucosyltransferase 7 OS=Fragaria ananassa GN=GT7 PE=1 SV=1	PF00201//PF01522	UDP-glucoronosyl and UDP-glucosyl transferase//Polysaccharide deacetylase	GO:0006807//GO:0005975//GO:0008152	nitrogen compound metabolic process//carbohydrate metabolic process//metabolic process	GO:0016758//GO:0016810	transferase activity, transferring hexosyl groups//hydrolase activity, acting on carbon-nitrogen (but not peptide) bonds	--	--	--	--
Cluster-2140.67766	23.03	21.56	24.95	11.84	7.52	4.63	2.41	1856	657402048	KEH40975.1	2128	6.2e-237	UDP-glucosyltransferase family protein [Medicago truncatula]	357515698	XM_003628090.1	1041	0	Medicago truncatula Anthocyanidin 3-O-glucosyltransferase (MTR_8g044140) mRNA, complete cds	--	--	--	--	D4Q9Z4	1565	1.7e-172	Soyasapogenol B glucuronide galactosyltransferase OS=Glycine max GN=GmSGT2 PE=1 SV=1	PF00201//PF04101	UDP-glucoronosyl and UDP-glucosyl transferase//Glycosyltransferase family 28 C-terminal domain	GO:0008152	metabolic process	GO:0016758	transferase activity, transferring hexosyl groups	--	--	--	--
Cluster-2140.59708	35.71	45.36	51.96	54.8	57.2	68.63	9.59	1848	657381453	KEH25442.1	2136	7.3e-238	UDP-glucosyltransferase family protein [Medicago truncatula]	358347700	XM_003637846.1	1144	0	Medicago truncatula Elongation factor Ts (MTR_104s0025) mRNA, complete cds	K08237	E2.4.1.218	hydroquinone glucosyltransferase	http://www.genome.jp/dbget-bin/www_bget?ko:K08237	Q9AR73	1082	1.7e-116	Hydroquinone glucosyltransferase OS=Rauvolfia serpentina GN=AS PE=1 SV=1	PF13890//PF04101//PF00201	Rab3 GTPase-activating protein catalytic subunit//Glycosyltransferase family 28 C-terminal domain//UDP-glucoronosyl and UDP-glucosyl transferase	GO:0008152	metabolic process	GO:0016758//GO:0005096	transferase activity, transferring hexosyl groups//GTPase activator activity	--	--	--	--
Cluster-2140.74634	29.46	28.37	37.16	24.44	16.99	10.44	5.23	1747	357445731	XP_003593143.1	2379	4.6e-266	UDP-glucosyltransferase [Medicago truncatula]>gi|253741121|gb|ACT34897.1| GT2 [Medicago truncatula]>gi|355482191|gb|AES63394.1| UDP-glucosyltransferase family protein [Medicago truncatula]	164421292	AC187356.2	1256	0	Medicago truncatula chromosome 2 BAC clone mth2-81c8, complete sequence	--	--	--	--	D4Q9Z5	1441	3.8e-158	Soyasaponin III rhamnosyltransferase OS=Glycine max GN=GmSGT3 PE=1 SV=1	PF00201	UDP-glucoronosyl and UDP-glucosyl transferase	GO:0008152	metabolic process	GO:0016758	transferase activity, transferring hexosyl groups	--	--	--	--
Cluster-2140.66073	410.86	362.59	373.39	235.99	154.42	152.84	107.37	1631	357445733	XP_003593144.1	1857	1.4e-205	Glucosyltransferase [Medicago truncatula]>gi|355482192|gb|AES63395.1| UDP-glucosyltransferase family protein [Medicago truncatula]	134254555	AC174346.36	625	0	Medicago truncatula chromosome 6 clone mth2-171p9, complete sequence	K18823	UGT91H4	soyasaponin III rhamnosyltransferase	http://www.genome.jp/dbget-bin/www_bget?ko:K18823	D4Q9Z5	1689	6.1e-187	Soyasaponin III rhamnosyltransferase OS=Glycine max GN=GmSGT3 PE=1 SV=1	PF04101//PF03033//PF00201	Glycosyltransferase family 28 C-terminal domain//Glycosyltransferase family 28 N-terminal domain//UDP-glucoronosyl and UDP-glucosyl transferase	GO:0030259//GO:0008152//GO:0005975	lipid glycosylation//metabolic process//carbohydrate metabolic process	GO:0016758	transferase activity, transferring hexosyl groups	--	--	--	--
Cluster-2140.66178	302.88	243.63	306.48	201.14	163.94	118.34	91.51	1503	357445733	XP_003593144.1	2180	4.7e-243	Glucosyltransferase [Medicago truncatula]>gi|355482192|gb|AES63395.1| UDP-glucosyltransferase family protein [Medicago truncatula]	164421292	AC187356.2	1077	0	Medicago truncatula chromosome 2 BAC clone mth2-81c8, complete sequence	K18823	UGT91H4	soyasaponin III rhamnosyltransferase	http://www.genome.jp/dbget-bin/www_bget?ko:K18823	D4Q9Z5	1794	3.8e-199	Soyasaponin III rhamnosyltransferase OS=Glycine max GN=GmSGT3 PE=1 SV=1	PF03033//PF00201	Glycosyltransferase family 28 N-terminal domain//UDP-glucoronosyl and UDP-glucosyl transferase	GO:0030259//GO:0008152//GO:0005975	lipid glycosylation//metabolic process//carbohydrate metabolic process	GO:0016758	transferase activity, transferring hexosyl groups	--	--	--	--
Cluster-2140.61682	78.69	34.63	42.1	24.82	18.65	14.06	15.24	1484	657381992	KEH25944.1	1181	3.2e-127	UDP-glucosyltransferase family protein [Medicago truncatula]	388522436	BT149486.1	609	0	Medicago truncatula clone JCVI-FLMt-19L15 unknown mRNA	K13691	SGT1	pathogen-inducible salicylic acid glucosyltransferase	http://www.genome.jp/dbget-bin/www_bget?ko:K13691	P0C7P7	729	1.2e-75	UDP-glycosyltransferase 74E1 OS=Arabidopsis thaliana GN=UGT74E1 PE=3 SV=1	PF00201//PF04101//PF03040	UDP-glucoronosyl and UDP-glucosyl transferase//Glycosyltransferase family 28 C-terminal domain//CemA family	GO:0008152	metabolic process	GO:0016758	transferase activity, transferring hexosyl groups	GO:0016021	integral component of membrane	--	--
Cluster-2140.53438	99.08	110.34	117.31	146.13	105.75	70.29	41.45	1467	357512535	XP_003626556.1	1773	7.2e-196	Hydroquinone glucosyltransferase [Medicago truncatula]>gi|355501571|gb|AES82774.1| UDP-glucosyltransferase family protein [Medicago truncatula]	357512534	XM_003626508.1	901	0	Medicago truncatula Hydroquinone glucosyltransferase (MTR_7g117170) mRNA, complete cds	K08237	E2.4.1.218	hydroquinone glucosyltransferase	http://www.genome.jp/dbget-bin/www_bget?ko:K08237	Q9AR73	1320	3.4e-144	Hydroquinone glucosyltransferase OS=Rauvolfia serpentina GN=AS PE=1 SV=1	PF00201//PF04101	UDP-glucoronosyl and UDP-glucosyl transferase//Glycosyltransferase family 28 C-terminal domain	GO:0008152	metabolic process	GO:0016758	transferase activity, transferring hexosyl groups	--	--	--	--
Cluster-2140.63196	63.11	76.54	81.81	72.37	71.3	62.46	30.09	1269	657390823	KEH32252.1	1573	9.6e-173	UDP-glucosyltransferase family protein [Medicago truncatula]	358348233	XM_003638105.1	519	0	Medicago truncatula Isoflavonoid glucosyltransferase (MTR_120s0017) mRNA, complete cds	--	--	--	--	Q9AT54	775	4.6e-81	Scopoletin glucosyltransferase OS=Nicotiana tabacum GN=TOGT1 PE=1 SV=1	PF16094//PF00201//PF08052	Proteasome assembly chaperone 4//UDP-glucoronosyl and UDP-glucosyl transferase//PyrBI operon leader peptide	GO:0043248//GO:0008152//GO:0019856	proteasome assembly//metabolic process//pyrimidine nucleobase biosynthetic process	GO:0016758	transferase activity, transferring hexosyl groups	GO:0005783	endoplasmic reticulum	--	--
Cluster-2140.69559	179.44	194.49	182.6	130.68	134.2	117.31	62.31	1246	657381891	KEH25851.1	986	1.1e-104	UDP-glucosyltransferase family protein [Medicago truncatula]	358347762	XM_003637873.1	314	1.55854e-161	Medicago truncatula Cytokinin-O-glucosyltransferase (MTR_113s0004) mRNA, complete cds	--	--	--	--	Q9AT54	663	4.4e-68	Scopoletin glucosyltransferase OS=Nicotiana tabacum GN=TOGT1 PE=1 SV=1	PF03586//PF00201//PF00319//PF04101	Herpesvirus UL36 tegument protein//UDP-glucoronosyl and UDP-glucosyl transferase//SRF-type transcription factor (DNA-binding and dimerisation domain)//Glycosyltransferase family 28 C-terminal domain	GO:0039693//GO:0008152//GO:0006508	viral DNA genome replication//metabolic process//proteolysis	GO:0046983//GO:0003677//GO:0019784//GO:0016758	protein dimerization activity//DNA binding//NEDD8-specific protease activity//transferase activity, transferring hexosyl groups	--	--	--	--
Cluster-2140.67090	402.35	374.18	376.06	242.87	148.16	156.22	96.14	1091	357445733	XP_003593144.1	1295	1.4e-140	Glucosyltransferase [Medicago truncatula]>gi|355482192|gb|AES63395.1| UDP-glucosyltransferase family protein [Medicago truncatula]	828287473	XM_004485493.2	403	0	PREDICTED: Cicer arietinum soyasaponin III rhamnosyltransferase (UGT91H8), mRNA	K18823	UGT91H4	soyasaponin III rhamnosyltransferase	http://www.genome.jp/dbget-bin/www_bget?ko:K18823	D4Q9Z5	1147	2.9e-124	Soyasaponin III rhamnosyltransferase OS=Glycine max GN=GmSGT3 PE=1 SV=1	PF03033	Glycosyltransferase family 28 N-terminal domain	GO:0030259//GO:0005975	lipid glycosylation//carbohydrate metabolic process	GO:0016758	transferase activity, transferring hexosyl groups	--	--	--	--
