# Supplementary material for: Comparative Transcriptome Analysis Identifies Genes Involved in Diosgenin Biosynthesis in Trigonella foenum-graecum L
Source: Molecules. 2019 Jan 1;24(1):140. doi: 10.3390/molecules24010140 (PMC6337231; doi:10.3390/molecules24010140)
Supplement: Supplementary file 1 [file molecules-24-00140-s001.zip › supplementary files/Table S4.xlsx]

## Sheet: glucosidase5
ID	sample_fpkm(MJ6)	sample_fpkm(MJ12)	sample_fpkm(MJ24)	sample_fpkm(MJ48)	sample_fpkm(MJ72)	sample_fpkm(MJ120)	sample_fpkm(CK24)	NR GI	NR ID	NR Score	NR Evalue	NR Description	NT GI	NT ID	NT Score	NT Evalue	NT Description	PFAM ID	PFAM description	Gene Ontology Biological Pathway	BP Description	Gene Ontology Molecular Function	MF Description	Gene Ontology Cellular Component	CC Description
Cluster-2140.73871	161.94	261.06	403.54	288.58	296.15	195.57	176.38	357457465	XP_003599013.1	1849	1.4e-204	Beta-glucosidase [Medicago truncatula]>gi|355488061|gb|AES69264.1| glycoside hydrolase family 1 protein [Medicago truncatula]	357457464	XM_003598965.1	849	0	Medicago truncatula Beta-glucosidase (MTR_3g026620) mRNA, complete cds	PF00232//PF02892	Glycosyl hydrolase family 1//BED zinc finger	GO:0005975	carbohydrate metabolic process	GO:0043169//GO:0004553//GO:0003677	cation binding//hydrolase activity, hydrolyzing O-glycosyl compounds//DNA binding	--	--
Cluster-2140.65072	118.23	170.47	265.85	176.36	171.58	117.23	122.62	657392160	KEH33183.1	1625	2.3e-178	glycoside hydrolase family 1 protein [Medicago truncatula]	357457464	XM_003598965.1	765	0	Medicago truncatula Beta-glucosidase (MTR_3g026620) mRNA, complete cds	PF00232	Glycosyl hydrolase family 1	GO:0005975	carbohydrate metabolic process	GO:0004553	hydrolase activity, hydrolyzing O-glycosyl compounds	--	--
Cluster-2140.60463	43.54	35.51	41.14	36.42	25.14	31.2	17.52	657383108	KEH26881.1	1319	2e-143	glycoside hydrolase family 1 protein [Medicago truncatula]	388495653	BT136098.1	580	0	Medicago truncatula clone JCVI-FLMt-18K6 unknown mRNA	PF00232	Glycosyl hydrolase family 1	GO:0005975	carbohydrate metabolic process	GO:0004553	hydrolase activity, hydrolyzing O-glycosyl compounds	--	--
Cluster-2140.129363	5.56	7.17	10.52	10.8	8.71	8.43	3.38	357448621	XP_003594586.1	2018	2.8e-224	Alpha-glucosidase, partial [Medicago truncatula]	357448620	XM_003594538.1	953	0	Medicago truncatula Alpha-glucosidase (MTR_2g031110) mRNA, partial cds	PF01055	Glycosyl hydrolases family 31	GO:0005975	carbohydrate metabolic process	GO:0004553	hydrolase activity, hydrolyzing O-glycosyl compounds	--	--
Cluster-2140.23403	15.54	11.28	7.38	5.55	8.72	13.43	2.68	217074598	ACJ85659.1	1612	2.6e-177	unknown [Medicago truncatula]	158634899	EU078902.1	720	0	Medicago truncatula beta-glucosidase G2 mRNA, complete cds	PF00232	Glycosyl hydrolase family 1	GO:0005975	carbohydrate metabolic process	GO:0004553	hydrolase activity, hydrolyzing O-glycosyl compounds	--	--
Cluster-2140.73870	4.3	1.68	6.33	5.49	5.97	3.41	0.57	357457465	XP_003599013.1	1539	1.5e-168	Beta-glucosidase [Medicago truncatula]>gi|355488061|gb|AES69264.1| glycoside hydrolase family 1 protein [Medicago truncatula]	357457464	XM_003598965.1	728	0	Medicago truncatula Beta-glucosidase (MTR_3g026620) mRNA, complete cds	PF00232//PF02892	Glycosyl hydrolase family 1//BED zinc finger	GO:0005975	carbohydrate metabolic process	GO:0004553//GO:0003677//GO:0043169	hydrolase activity, hydrolyzing O-glycosyl compounds//DNA binding//cation binding	--	--
Cluster-2140.107462	5.49	2.13	4.79	5.51	4.94	8.53	1.1	357480229	XP_003610400.1	2402	1.2e-268	Beta-glucosidase [Medicago truncatula]>gi|355511455|gb|AES92597.1| glycoside hydrolase family 1 protein [Medicago truncatula]	357480228	XM_003610352.1	1171	0	Medicago truncatula Beta-glucosidase (MTR_4g131810) mRNA, complete cds	PF00232	Glycosyl hydrolase family 1	GO:0005975	carbohydrate metabolic process	GO:0004553	hydrolase activity, hydrolyzing O-glycosyl compounds	--	--
Cluster-2140.113080	7.34	10.86	4.55	1.75	7.32	5.37	1.52	357480227	XP_003610399.1	2543	7.3e-285	Glucose-6-phosphate/phosphate translocator [Medicago truncatula]	357480226	XM_003610351.1	1191	0	Medicago truncatula Glucose-6-phosphate/phosphate translocator (MTR_4g131800) mRNA, complete cds	PF02786//PF02416//PF00232	Carbamoyl-phosphate synthase L chain, ATP binding domain//mttA/Hcf106 family//Glycosyl hydrolase family 1	GO:0015031//GO:0005975	protein transport//carbohydrate metabolic process	GO:0004553//GO:0005524//GO:0008565	hydrolase activity, hydrolyzing O-glycosyl compounds//ATP binding//protein transporter activity	--	--
Cluster-2140.65073	0.9	1.38	2.03	0.73	0.61	1.26	0.61	657392160	KEH33183.1	1625	2.7e-178	glycoside hydrolase family 1 protein [Medicago truncatula]	357457464	XM_003598965.1	765	0	Medicago truncatula Beta-glucosidase (MTR_3g026620) mRNA, complete cds	PF00232	Glycosyl hydrolase family 1	GO:0005975	carbohydrate metabolic process	GO:0004553	hydrolase activity, hydrolyzing O-glycosyl compounds	--	--
Cluster-2140.103457	1.34	0	1.5	0.8	0.92	1.13	0.28	357480229	XP_003610400.1	1222	9.7e-132	Beta-glucosidase [Medicago truncatula]>gi|355511455|gb|AES92597.1| glycoside hydrolase family 1 protein [Medicago truncatula]	357480228	XM_003610352.1	575	0	Medicago truncatula Beta-glucosidase (MTR_4g131810) mRNA, complete cds	PF00232//PF13545	Glycosyl hydrolase family 1//Crp-like helix-turn-helix domain	GO:0006355//GO:0005975	regulation of transcription, DNA-templated//carbohydrate metabolic process	GO:0003677//GO:0004553	DNA binding//hydrolase activity, hydrolyzing O-glycosyl compounds	--	--
Cluster-2140.30002	1.48	0.87	1.38	0.93	1.14	0.87	0.48	357480229	XP_003610400.1	2105	3.3e-234	Beta-glucosidase [Medicago truncatula]>gi|355511455|gb|AES92597.1| glycoside hydrolase family 1 protein [Medicago truncatula]	357480228	XM_003610352.1	1070	0	Medicago truncatula Beta-glucosidase (MTR_4g131810) mRNA, complete cds	PF00232//PF13545	Glycosyl hydrolase family 1//Crp-like helix-turn-helix domain	GO:0006355//GO:0005975	regulation of transcription, DNA-templated//carbohydrate metabolic process	GO:0004553//GO:0003677	hydrolase activity, hydrolyzing O-glycosyl compounds//DNA binding	--	--
