# Supplementary material for: Comparative Transcriptome Analysis Identifies Genes Involved in Diosgenin Biosynthesis in Trigonella foenum-graecum L
Source: Molecules. 2019 Jan 1;24(1):140. doi: 10.3390/molecules24010140 (PMC6337231; doi:10.3390/molecules24010140)
Supplement: Supplementary file 1 [file molecules-24-00140-s001.zip › supplementary files/Table S5.xlsx]

## Sheet: Sheet1
gene_id	MJ6	MJ12	MJ24	MJ48	MJ72	MJ120	CK24	Gene Length	NR GI	NR ID	NR Score	NR Evalue	NR Description	NT GI	NT ID	NT Score	NT Evalue	NT Description	KO ID	KO Name	KO Description	Http Link	Swissprot ID	Swissprot Score	Swissprot Evalue	Swissprot Description	PFAM ID	PFAM description	Gene Ontology Biological Pathway	BP Description	Gene Ontology Molecular Function	MF Description	Gene Ontology Cellular Component	CC Description	KOG ID	KOG Description
Cluster-2140.108942	6.79	6.4	10.54	17.27	11.94	12.93	0.48	1861	657373824	KEH19435.1	1608	1.2e-176	NAC transcription factor-like protein [Medicago truncatula]	828334976	XM_004514293.2	531	0	PREDICTED: Cicer arietinum NAC domain-containing protein 72 (LOC101489389), mRNA	--	--	--	--	Q93VY3	881	3.5e-93	NAC domain-containing protein 72 OS=Arabidopsis thaliana GN=NAC072 PE=2 SV=1	PF00614//PF02365	Phospholipase D Active site motif//No apical meristem (NAM) protein	GO:0006355	regulation of transcription, DNA-templated	GO:0003677//GO:0003824	DNA binding//catalytic activity	--	--	--	--
Cluster-2140.112396	59.42	40.73	35.39	21.57	20.57	28.98	0.56	1886	657400453	KEH39639.1	1232	5e-133	WRKY family transcription factor [Medicago truncatula]	821594491	LN846355.1	308	5.15657e-158	Trifolium pratense genome assembly redclover, chromosome : chr7	--	--	--	--	Q9SAH7	641	2.4e-65	Probable WRKY transcription factor 40 OS=Arabidopsis thaliana GN=WRKY40 PE=1 SV=1	PF03106//PF08720	WRKY DNA -binding domain//Influenza C hemagglutinin stalk	GO:0006355//GO:0007165//GO:0019064	regulation of transcription, DNA-templated//signal transduction//fusion of virus membrane with host plasma membrane	GO:0003700//GO:0046789//GO:0043565	transcription factor activity, sequence-specific DNA binding//host cell surface receptor binding//sequence-specific DNA binding	GO:0009986//GO:0019031//GO:0005667	cell surface//viral envelope//transcription factor complex	--	--
Cluster-2140.115101	130	97.29	103.87	83.7	80.13	81.39	10.98	745	657372694	KEH18500.1	665	1.1e-67	jasmonate zim-domain protein [Medicago truncatula]	388518410	BT147473.1	344	1.92606e-178	Medicago truncatula clone JCVI-FLMt-5C12 unknown mRNA	--	--	--	--	Q9LMA8	163	2.5e-10	Protein TIFY 10A OS=Arabidopsis thaliana GN=TIFY10A PE=1 SV=1	--	--	--	--	--	--	--	--	--	--
Cluster-2140.14462	11.47	10.55	13.24	9.85	8.32	11.45	0	1408	657389223	KEH30939.1	421	4.1e-39	ethylene response factor [Medicago truncatula]	723702139	XM_004239935.2	61	7.74762e-21	PREDICTED: Solanum lycopersicum ethylene-responsive transcription factor 1 (LOC544041), mRNA	K14517	ERF2	ethylene-responsive transcription factor 2	http://www.genome.jp/dbget-bin/www_bget?ko:K14517	O04681	307	9.5e-27	Pathogenesis-related genes transcriptional activator PTI5 OS=Solanum lycopersicum GN=PTI5 PE=2 SV=1	PF00847	AP2 domain	GO:0006355	regulation of transcription, DNA-templated	GO:0003700	transcription factor activity, sequence-specific DNA binding	GO:0005667	transcription factor complex	--	--
Cluster-2140.32215	266.59	191.29	208.38	119.38	78.35	72.01	11.97	962	357482217	XP_003611394.1	665	1.4e-67	Protein TIFY 10A [Medicago truncatula]	828331060	XM_004511685.2	205	4.6776e-101	PREDICTED: Cicer arietinum protein TIFY 10A-like (LOC101491099), mRNA	--	--	--	--	Q9S7M2	219	1e-16	Protein TIFY 10B OS=Arabidopsis thaliana GN=TIFY10B PE=1 SV=1	PF06203//PF08152	CCT motif//GUCT (NUC152) domain	--	--	GO:0004386//GO:0003723//GO:0005515//GO:0005524	helicase activity//RNA binding//protein binding//ATP binding	GO:0005634	nucleus	--	--
Cluster-2140.37094	26.28	26.75	27.31	33	32.92	32.28	3.9	3304	657374536	AET03296.2	2243	5.1e-250	basic helix loop helix (bHLH) family transcription factor [Medicago truncatula]	357517062	XM_003628772.1	996	0	Medicago truncatula Transcription factor MYC2 (MTR_8g067280) mRNA, complete cds	K13422	MYC2	transcription factor MYC2	http://www.genome.jp/dbget-bin/www_bget?ko:K13422	Q39204	1160	2.7e-125	Transcription factor MYC2 OS=Arabidopsis thaliana GN=MYC2 PE=1 SV=2	PF00010	Helix-loop-helix DNA-binding domain	--	--	GO:0046983	protein dimerization activity	--	--	--	--
Cluster-2140.37609	278.06	237.91	157.67	129.66	134.15	136.45	18.5	1520	357450155	XP_003595354.1	1140	1.9e-122	Protein TIFY 10B [Medicago truncatula]>gi|355484402|gb|AES65605.1| jasmonate zim-domain protein [Medicago truncatula]	357450154	XM_003595306.1	712	0	Medicago truncatula Protein TIFY 10B (MTR_2g042900) mRNA, complete cds	--	--	--	--	Q9S7M2	321	2.4e-28	Protein TIFY 10B OS=Arabidopsis thaliana GN=TIFY10B PE=1 SV=1	PF06203	CCT motif	--	--	GO:0005515	protein binding	--	--	--	--
Cluster-2140.41006	15.7	8.84	32.25	9.54	15.75	14.18	9.4	1604	357482415	XP_003611493.1	1155	3.6e-124	BHLH transcription factor [Medicago truncatula]>gi|355512828|gb|AES94451.1| basic helix loop helix (bHLH) DNA-binding family protein [Medicago truncatula]	357482414	XM_003611445.1	666	0	Medicago truncatula BHLH transcription factor (MTR_5g014520) mRNA, complete cds	--	--	--	--	Q1PF17	355	2.9e-32	Transcription factor bHLH18 OS=Arabidopsis thaliana GN=BHLH18 PE=2 SV=1	PF15178//PF00010	Mitochondrial import receptor subunit TOM5 homolog//Helix-loop-helix DNA-binding domain	--	--	GO:0046983	protein dimerization activity	GO:0005742	mitochondrial outer membrane translocase complex	--	--
Cluster-2140.42843	12.12	9.15	7.59	4.9	4.12	3.47	0.18	2452	657397965	KEH37602.1	739	9.5e-76	jasmonate zim-domain protein [Medicago truncatula]	821594489	LN846353.1	297	8.77198e-152	Trifolium pratense genome assembly redclover, chromosome : chr5	--	--	--	--	Q9LVI4	130	5.5e-06	Protein TIFY 6B OS=Arabidopsis thaliana GN=TIFY6B PE=1 SV=1	--	--	--	--	--	--	--	--	--	--
Cluster-2140.48903	59.74	74.61	99.17	82.25	71.26	105.05	11.89	1241	357479259	XP_003609915.1	418	8e-39	Protein TIFY 3B [Medicago truncatula]>gi|355510970|gb|AES92112.1| divergent CCT motif protein [Medicago truncatula]>gi|388508596|gb|AFK42364.1| unknown [Medicago truncatula]	388508595	BT142570.1	136	1.38221e-62	Medicago truncatula clone JCVI-FLMt-3I5 unknown mRNA	--	--	--	--	Q9C5K8	176	1.3e-11	Protein TIFY 3B OS=Arabidopsis thaliana GN=TIFY3B PE=1 SV=1	--	--	--	--	--	--	--	--	--	--
Cluster-2140.50605	151.78	166.43	245.36	204.78	213.85	172.97	30.26	1156	357479259	XP_003609915.1	455	3.8e-43	Protein TIFY 3B [Medicago truncatula]>gi|355510970|gb|AES92112.1| divergent CCT motif protein [Medicago truncatula]>gi|388508596|gb|AFK42364.1| unknown [Medicago truncatula]	388508595	BT142570.1	151	5.90069e-71	Medicago truncatula clone JCVI-FLMt-3I5 unknown mRNA	--	--	--	--	Q9C5K8	194	9.9e-14	Protein TIFY 3B OS=Arabidopsis thaliana GN=TIFY3B PE=1 SV=1	PF06203	CCT motif	--	--	GO:0005515	protein binding	--	--	--	--
Cluster-2140.55857	66.45	42.05	36.09	29.08	38.84	57.2	6.51	2250	357464803	XP_003602683.1	1327	5.7e-144	NAC-domain protein [Medicago truncatula]>gi|217073174|gb|ACJ84946.1| unknown [Medicago truncatula]>gi|355491731|gb|AES72934.1| NAC-like transcription factor [Medicago truncatula]>gi|388500512|gb|AFK38322.1| unknown [Medicago truncatula]	217073173	BT052284.1	786	0	Medicago truncatula clone MTYF9_FA_FB_FC1G-B-24 unknown mRNA	--	--	--	--	Q39013	809	9.3e-85	NAC domain-containing protein 2 OS=Arabidopsis thaliana GN=NAC002 PE=2 SV=2	PF02365//PF01356	No apical meristem (NAM) protein//Alpha amylase inhibitor	GO:0006355	regulation of transcription, DNA-templated	GO:0015066//GO:0003677	alpha-amylase inhibitor activity//DNA binding	--	--	--	--
Cluster-2140.62047	173.43	198.89	200.62	201.07	202.53	208.06	63.96	1160	357450225	XP_003595389.1	942	1.3e-99	Protein TIFY 3B [Medicago truncatula]>gi|124360327|gb|ABN08340.1| ZIM [Medicago truncatula]>gi|355484437|gb|AES65640.1| divergent CCT motif protein [Medicago truncatula]>gi|388507416|gb|AFK41774.1| unknown [Medicago truncatula]	388507415	BT141980.1	547	0	Medicago truncatula clone JCVI-FLMt-2D17 unknown mRNA	--	--	--	--	Q9C5K8	258	3.8e-21	Protein TIFY 3B OS=Arabidopsis thaliana GN=TIFY3B PE=1 SV=1	--	--	--	--	--	--	--	--	--	--
Cluster-2140.67881	88.85	84.94	86.97	86.1	78.12	43.78	28.52	1592	357482415	XP_003611493.1	1136	5.7e-122	BHLH transcription factor [Medicago truncatula]>gi|355512828|gb|AES94451.1| basic helix loop helix (bHLH) DNA-binding family protein [Medicago truncatula]	357482414	XM_003611445.1	647	0	Medicago truncatula BHLH transcription factor (MTR_5g014520) mRNA, complete cds	--	--	--	--	Q1PF17	355	2.9e-32	Transcription factor bHLH18 OS=Arabidopsis thaliana GN=BHLH18 PE=2 SV=1	PF00010//PF15178	Helix-loop-helix DNA-binding domain//Mitochondrial import receptor subunit TOM5 homolog	--	--	GO:0046983	protein dimerization activity	GO:0005742	mitochondrial outer membrane translocase complex	--	--
Cluster-2140.81677	7.66	6.35	10.97	3.29	3.93	1.47	0.43	3368	502085760	XP_004487998.1	1053	5.1e-112	PREDICTED: transcription factor bHLH35 isoform X2 [Cicer arietinum]	388502673	BT139608.1	655	0	Medicago truncatula clone JCVI-FLMt-13I5 unknown mRNA	--	--	--	--	Q2HIV9	620	1.2e-62	Transcription factor bHLH35 OS=Arabidopsis thaliana GN=BHLH35 PE=2 SV=1	PF00010	Helix-loop-helix DNA-binding domain	--	--	GO:0046983	protein dimerization activity	--	--	--	--
Cluster-2140.85639	6.49	14.18	14.54	12.46	9.25	7.67	4.72	4569	357485243	XP_003612909.1	2329	7.5e-260	BHLH transcription factor [Medicago truncatula]>gi|355514244|gb|AES95867.1| basic helix loop helix (bHLH) family transcription factor [Medicago truncatula]	357485242	XM_003612861.1	1692	0	Medicago truncatula BHLH transcription factor (MTR_5g030430) mRNA, complete cds	K13422	MYC2	transcription factor MYC2	http://www.genome.jp/dbget-bin/www_bget?ko:K13422	Q39204	802	1.2e-83	Transcription factor MYC2 OS=Arabidopsis thaliana GN=MYC2 PE=1 SV=2	PF14073//PF00010	Centrosome localisation domain of Cep57//Helix-loop-helix DNA-binding domain	--	--	GO:0042802//GO:0046983//GO:0043015	identical protein binding//protein dimerization activity//gamma-tubulin binding	GO:0045298	tubulin complex	--	--
Cluster-2140.89326	14.62	2.09	17.69	8.12	1.97	10.31	3.56	1844	357460301	XP_003600432.1	1661	8.8e-183	Speckle-type POZ protein-like A [Medicago truncatula]>gi|355489480|gb|AES70683.1| BTB/POZ domain plant protein [Medicago truncatula]	357460300	XM_003600384.1	1170	0	Medicago truncatula Speckle-type POZ protein-like A (MTR_3g061090) mRNA, complete cds	K10523	SPOP	speckle-type POZ protein	http://www.genome.jp/dbget-bin/www_bget?ko:K10523	Q680K8	1212	1.4e-131	BTB/POZ domain-containing protein At1g55760 OS=Arabidopsis thaliana GN=At1g55760 PE=2 SV=1	PF00651	BTB/POZ domain	--	--	GO:0005515	protein binding	--	--	KOG1987	Speckle-type POZ protein SPOP and related proteins with TRAF, MATH and BTB/POZ domains
Cluster-2140.89728	74.53	56.6	39.14	33.82	37.39	38.61	11.6	1716	338173655	AEI83414.1	1196	6.8e-129	WRKY transcription factor 56 [Medicago sativa]	388497081	BT136812.1	806	0	Medicago truncatula clone JCVI-FLMt-15N14 unknown mRNA	--	--	--	--	Q9SAH7	610	8.5e-62	Probable WRKY transcription factor 40 OS=Arabidopsis thaliana GN=WRKY40 PE=1 SV=1	PF03106//PF04277//PF04433	WRKY DNA -binding domain//Oxaloacetate decarboxylase, gamma chain//SWIRM domain	GO:0006090//GO:0006355//GO:0006560//GO:0006814//GO:0006525//GO:0071436	pyruvate metabolic process//regulation of transcription, DNA-templated//proline metabolic process//sodium ion transport//arginine metabolic process//sodium ion export	GO:0015081//GO:0043565//GO:0003700//GO:0005515//GO:0008948	sodium ion transmembrane transporter activity//sequence-specific DNA binding//transcription factor activity, sequence-specific DNA binding//protein binding//oxaloacetate decarboxylase activity	GO:0005667//GO:0016020	transcription factor complex//membrane	--	--
Cluster-2140.96287	66.95	57.74	71.4	66.14	64.83	99.98	23.49	1334	358347238	XP_003637666.1	1453	8.3e-159	Jasmonate Zim-domain protein [Medicago truncatula]>gi|657401626|gb|KEH40585.1| jasmonate zim-domain protein [Medicago truncatula]	358347237	XM_003637618.1	828	0	Medicago truncatula Jasmonate Zim-domain protein (MTR_097s0011) mRNA, complete cds	--	--	--	--	Q9LVI4	341	1e-30	Protein TIFY 6B OS=Arabidopsis thaliana GN=TIFY6B PE=1 SV=1	PF06203	CCT motif	--	--	GO:0005515	protein binding	--	--	--	--
Cluster-2140.96474	66.62	67.5	103.69	90.62	92.93	77.21	27.15	1307	409191774	AFV30231.1	1086	2.9e-116	homeobox-leucine zipper protein [Medicago sativa]	409191773	JX508649.1	713	0	Medicago sativa homeobox-leucine zipper protein mRNA, complete cds	K09338	HD-ZIP	homeobox-leucine zipper protein	http://www.genome.jp/dbget-bin/www_bget?ko:K09338	Q9M276	550	5.8e-55	Homeobox-leucine zipper protein ATHB-12 OS=Arabidopsis thaliana GN=ATHB-12 PE=2 SV=1	PF00046//PF02183//PF05790//PF05920	Homeobox domain//Homeobox associated leucine zipper//Immunoglobulin C2-set domain//Homeobox KN domain	GO:0007155//GO:0006355	cell adhesion//regulation of transcription, DNA-templated	GO:0003700//GO:0003677//GO:0043565	transcription factor activity, sequence-specific DNA binding//DNA binding//sequence-specific DNA binding	GO:0005667//GO:0016021	transcription factor complex//integral component of membrane	--	--
